# Supplementary material for: Analyzing the Impact of the Highest Expressed Epstein–Barr Virus-Encoded microRNAs on the Host Cell Transcriptome
Source: Int J Mol Sci. 2024 Jul 17;25(14):7838. doi: 10.3390/ijms25147838 (PMC11276978; doi:10.3390/ijms25147838)
Supplement: Supplementary file 1 [file ijms-25-07838-s001.zip]

Archive with 6 entries (6 files):
- 2024-07-08 Supplemental Table 1.xlsx
- 2024-07-08 Supplemental Table 2.xlsx
- 2024-07-08 Supplemental Table 3.xlsx
- Supplemental Figure 1.tif
- Supplemental Figure 2.tif
- supplemental table s4.pdf
