# Supplementary material for: Analyzing the Impact of the Highest Expressed Epstein–Barr Virus-Encoded microRNAs on the Host Cell Transcriptome
Source: Int J Mol Sci. 2024 Jul 17;25(14):7838. doi: 10.3390/ijms25147838 (PMC11276978; doi:10.3390/ijms25147838)
Supplement: Supplementary file 1 [file ijms-25-07838-s001.zip › 2024-07-08 Supplemental Table 1.xlsx]

## Sheet: CTLvsBART1
Upregulated in ebv-miR-BART1												Downpregulated in ebv-miR-BART1
Gene	Expressionratio	ExpressionSample	ExpressionControl	RawValuesSample_1	RawValuesSample_2	RawValuesSample_3	RawValuesCTL_1	RawValuesCTL_2	RawValuesCTL_3	FDR		Gene	Expressionratio	ExpressionSample	ExpressionControl	RawValuesSample_1	RawValuesSample_2	RawValuesSample_3	RawValuesCTL_1	RawValuesCTL_2	RawValuesCTL_3	FDR
AC000093.1	Inf	312.374	0	435.672	0	501.449	0	0	0	3.11032e-22		ABCF2-H2BE1	0	0	42.4693	0	0	0	64.1648	63.2432	0	9.25458e-08
AC024588.1	Inf	23.6371	0	29.6458	41.2654	0	0	0	0	3.57596e-05		AC020661.3	0	0	25.9662	0	0	0	47.121	18.3314	12.4463	3.15014e-05
AC092447.2	Inf	20.4758	0	31.4425	24.9764	5.00849	0	0	0	0.000238121		AL359258.2	0	0	26.696	0	0	0	36.0927	43.9953	0	2.21184e-05
AC093484.4	Inf	39.845	0	31.4425	38.0076	50.0849	0	0	0	5.42681e-08		AL513478.4	0	0	27.8517	0	0	0	55.1416	28.4136	0	1.34725e-05
AL163636.1	Inf	154.001	0	66.4785	206.87	188.653	0	0	0	7.16465e-18		CYP2D6	0	0	57.2832	0	0	0	89.5658	45.4902	36.7937	1.236e-09
AL662899.2	Inf	41.5748	0	11.4306	0	113.294	0	0	0	2.12075e-08		DERPC	0	0	193.015	0	0	0	414.063	164.982	0	3.22947e-18
AP000812.3	Inf	38.8199	0	29.6458	0	86.8138	0	0	0	1.1583e-07		GPRIN1	0	0	338.13	0	0	0	543.395	0	470.995	7.66768e-20
ARL4D	Inf	421.182	0	314.425	434.916	514.205	0	0	0	3.15096e-25		KLHL15	0	0	258.424	0	0	0	0	345.546	429.725	1.15614e-19
BIVM-ERCC5	Inf	505.266	0	0	1115.85	399.953	0	0	0	9.14662e-27		KMT2E-AS1	0	0	20.4135	0	0	0	30.0772	31.1633	0	0.000982815
BLOC1S5-TXNDC5	Inf	511.621	0	902.849	632.012	0	0	0	0	9.14662e-27		MIR541	0	0	82578.3	0	0	0	131207	12592.7	103935	0
BMS1	Inf	2923.67	0	3871.02	0	4899.97	0	0	0	2.65304e-81		MRPL57	0	0	290.522	0	0	0	295.76	0	575.806	7.59168e-20
FAM187A	Inf	61.6024	0	0	77.3698	107.437	0	0	0	1.1014e-10		PTGES3L-AARSD1	0	0	434.225	0	0	0	208.68	598.063	495.931	1.74549e-22
HYAL3	Inf	38.6621	0	54.3267	43.0209	18.6388	0	0	0	1.55876e-07		SP2-AS1	0	0	26.0045	0	0	0	0	75.8451	2.16825	3.10457e-05
NPIPA2	Inf	25.9607	0	26.172	0	51.7101	0	0	0	1.33877e-05		TPMT	0	0	362.867	0	0	0	0	442.703	645.898	2.19155e-20
POC1B-GALNT4	Inf	186.464	0	277.593	281.799	0	0	0	0	8.40274e-19		PPP1R14BP3	0.00434808	0.66143	150.854	0.898358	1.08593	0	199.512	120.07	132.979	2.92428e-14
SPECC1L-ADORA2A	Inf	158.988	0	0	42.8943	434.069	0	0	0	9.06226e-18		RAB4B-EGLN2	0.0059222	0.90091	152.58	0	2.70273	0	12.9754	0	444.766	1.67716e-13
TMPPE	Inf	234.036	0	115.888	325.78	260.442	0	0	0	5.57891e-21		C17orf113	0.00641826	0.898358	137.616	2.69507	0	0	0	411.539	1.31014	2.8179e-12
TRIM38	Inf	176.471	0	155.416	43.4373	330.56	0	0	0	3.14364e-18		FP236383.1	0.00867288	9.24584	1073.13	2.69507	0	25.0425	1.00257	2427.07	791.324	4.07282e-22
ZNF137P	Inf	20.4065	0	2.69552	0.550991	57.9729	0	0	0	0.000208862		AL132800.1	0.0201468	0.723317	35.7583	2.16995	0	0	0	8.11777	99.1572	3.26937e-05
AC130689.1	199.592	61.7697	0.305523	102.413	67.8708	15.0255	0	0.916568	0	1.86645e-09		LUZP1	0.0307258	13.0405	423.017	16.8021	4.60816	17.7113	1212.97	16.5302	39.553	5.58579e-11
AC004997.1	75.5893	33.4095	0.444731	57.4603	2.76467	40.0035	0	0	1.33419	1.86416e-05		WNT11	0.0309394	2.45497	78.6055	0	7.36491	0	109.338	123.48	2.99919	2.73751e-08
EIF1AXP1	65.6096	78.7217	1.19226	0.898358	228.589	6.67799	2.00515	0.916568	0.655069	1.23807e-09		SLC45A4	0.0350798	6.51541	183.421	11.299	8.24721	0	317.444	216.723	16.0977	2.71981e-09
TGIF2-RAB5IF	65.1836	20.1391	0.305523	4.49179	55.9255	0	0	0.916568	0	0.0020192		SH3BP5-AS1	0.0393376	0.912045	23.2405	0	2.73613	0	0	4.62217	65.0993	0.00471898
AC055811.4	54.3843	308.377	5.67114	448.28	2.71483	474.137	9.02317	2.74971	5.24055	1.05457e-13		AP000295.1	0.0455365	3.51468	76.824	7.68697	0	2.85708	155.362	0	75.1101	7.62144e-07
CENATAC-DT	50.1684	117.799	2.33934	110.498	100.992	141.907	7.01802	0	0	3.79039e-10		ZBTB22	0.0487112	8.61618	179.708	0	0	25.8485	0	134.391	404.734	4.8061e-08
COL4A4	45.223	254.048	5.6697	346.11	3.63348	412.402	0	0	17.0091	5.20449e-13		LIMS4	0.0495573	3.6225	73.2564	4.45315	0	6.41436	43.1303	90.9789	85.6599	1.81988e-06
WNK3	40.8743	330.815	8.22054	80.2391	10.046	902.159	2.92778	0.801445	20.9324	2.97717e-12		RC3H1-IT1	0.0506828	14.7424	290.281	16.1704	13.0312	15.0255	319.821	266.721	284.3	5.01922e-08
EEF1A1P38	33.3034	41.1579	1.22209	61.0883	42.3514	20.034	0	3.66627	0	1.42245e-05		VWFP1	0.0535843	2.09617	38.6265	6.2885	0	0	47.121	41.2456	27.5129	0.000555067
RALB	24.9527	417.191	16.8122	461.225	3.512	786.838	11.3276	10.7495	28.3595	3.50491e-11		KCTD19	0.0563116	2.61433	46.2241	0	7.84298	0	20.9139	58.4107	59.3478	0.00013401
CTRL	24.6572	24.8739	0.997999	18.8671	55.7545	0	1.88238	1.11162	0	0.00153047		AC112128.1	0.069019	14.8411	214.469	0	44.5232	0	78.2008	206.228	358.978	8.56727e-07
GPATCH11	24.2296	415.609	17.1951	15.8737	672.902	558.05	35.5955	0	15.9896	6.00896e-11		PMS2CL	0.0701463	5.3343	75.7367	4.06514	4.19213	7.74563	15.1329	207.651	4.42638	1.34608e-05
AC007566.1	23.0328	32.3348	1.39149	95.8766	1.1277	0	0	1.76668	2.4078	0.000688266		CASQ2	0.0712727	1.44791	20.1999	0	4.34373	0	27.0695	16.4982	17.0318	0.0310536
UPK3BL1	20.7431	97.8458	4.66885	3.59343	289.944	0	3.00772	10.9988	0	1.16063e-07		PMP2	0.072224	1.99088	27.3714	0	5.97263	0	29.0747	36.6627	16.3767	0.00735646
PPP2R3A	20.5563	241.235	11.7023	355.368	358.241	10.0967	6.58434	2.77159	25.751	2.74739e-09		TMEM255B	0.0741092	2.17741	29.1028	3.61723	2.915	0	70.6033	0	16.705	0.00915035
RN7SL737P	19.3679	74.6599	3.88115	17.0688	26.6053	180.306	9.02317	0	2.62028	1.81988e-06		AC011476.3	0.0766685	2.5767	33.5221	0	7.73011	0	12.6	31.6598	56.3064	0.0502883
AL161756.1	18.9075	77.9412	4.14116	82.3068	45.8434	105.673	0	3.37584	9.04764	1.51031e-06		IPP	0.0803065	19.1903	236.662	10.7624	46.8086	0	445.156	231.023	33.8059	0.00395617
AC126474.2	17.2184	282.674	16.4412	91.6325	330.666	425.722	36.0927	2.74971	10.4811	2.36473e-08		GATA3	0.0871947	9.36186	106.587	1.3504	26.7352	0	281.962	2.43504	35.3629	3.87918e-06
ATP6V1G2-DDX39B	16.4917	301.721	18.3765	0	190.77	714.394	55.1296	0	0	4.42088e-08		AC242842.3	0.0883437	128.775	1444.22	11.6787	374.647	0	2701.94	1596.66	34.0636	2.79715e-05
LINC01618	15.936	42.6817	2.6772	70.4228	3.50497	54.1172	4.31457	0.512256	3.20477	0.000232083		AC244131.1	0.0909655	2.52067	27.4174	5.39015	2.17186	0	26.0669	33.913	22.2724	2.38945e-11
AC091057.1	15.7083	116.056	7.45014	0	52.6677	295.501	1.00257	12.832	8.5159	2.47436e-06		AC073857.1	0.0960383	16.8236	176.869	1.79672	11.9453	36.7289	12.0309	185.147	333.43	0.01894
LDLRAD3	15.3476	421.85	27.4874	41.4345	577.885	646.23	26.6087	44.3701	11.4834	1.30616e-08		C11orf95	0.0961121	14.1376	147.533	2.82061	23.8668	15.7254	132.369	76.6796	233.55	1.55921e-05
RCC1	14.3019	2999.75	208.638	2194.02	4933.15	1872.09	67.3939	409.329	149.193	2.8966e-20		JOSD2	0.0973588	5.35846	55.1204	3.41505	4.14874	8.51159	96.0176	27.1362	42.2074	3.92675e-05
AL049697.1	12.2643	76.4563	6.16986	58.5267	168.585	2.25691	13.5533	4.95626	0	4.63725e-05		ALOX12P2	0.0981265	5.03543	51.2457	1.82245	11.9291	1.35473	35.0414	29.8425	88.8532	0.00159301
MMP23A	11.981	62.227	5.24055	60.19	38.0076	88.4833	0	0	15.7217	0.00025358		AC093788.1	0.103437	46.9675	450.598	26.0524	103.164	11.6865	1292.32	10.9988	48.4751	0.00132063
SNORA73B	11.6365	37.5674	3.21393	44.0195	35.2928	33.3899	4.0103	3.66627	1.96521	0.0023692		CENPQ	0.105244	70.1189	676.222	0	0	210.357	736.892	41.2456	1250.53	1.60497e-05
AC006001.4	11.012	30.8056	2.82124	3.59343	8.68746	80.1359	4.0103	1.83314	2.62028	0.0104332		CAPZA1P2	0.106526	4.14776	38.8569	3.59343	2.17186	6.67799	75.1931	39.4124	1.96521	3.69607e-06
WDR17	10.9016	179.771	16.3243	227.046	302.61	9.65635	39.7937	5.85311	3.32623	3.62418e-06		CAV3	0.114311	4.87345	42.1943	7.98469	6.63566	0	53.449	48.2164	24.9175	0.00682997
ACBD7	10.187	138.891	13.6967	8.47868	7.68675	400.509	0	41.0901	0	1.86416e-05		SDHAP2	0.115022	9.04943	78.4938	0	27.1483	0	114.294	0	121.188	0.00694118
TCF24	9.95824	26.3028	2.66138	2.69507	1.08593	75.1274	3.00772	3.66627	1.31014	0.0183117		CCDC149	0.120348	3.13871	25.8904	0	9.41614	0	71.2768	0	6.39441	0.000460091
AL021068.1	9.94653	44.6625	4.52202	7.18686	3.2578	123.543	7.01802	4.58284	1.96521	0.0023692		ZNF512B	0.125165	134.656	1072.28	0	403.967	0	1641.21	161.316	1414.29	0.0387329
LINC01503	9.84462	47.9182	4.86641	64.4186	34.9352	44.4008	5.03458	1.7836	7.78107	0.0020192		AL441992.2	0.125178	17.2297	136.605	29.6458	8.68746	13.356	362.932	35.7462	11.1362	1.31788e-06
SNX18P7	9.53938	24.5096	2.57421	25.154	1.6289	46.7459	3.00772	2.74971	1.96521	0.0313061		SLC4A5	0.130192	5.11901	39.2715	3.96961	6.65678	4.73064	42.4803	31.0101	44.3241	0.000410061
AL162231.4	9.09905	111.791	12.3116	81.7506	95.0191	158.602	0	19.2479	17.6869	0.000241025		WARS2-IT1	0.13196	3.96858	29.8402	5.39015	6.51559	0	45.1159	15.5817	28.823	0.0132063
RWDD4	8.58896	82.7369	9.54968	63.6679	155.078	29.4643	1.84333	23.5928	3.21294	0.0499644		TRIM34	0.1329	4.82391	36.225	0	14.4717	0	49.7374	0	58.9377	0.0435154
SCARNA12	8.56222	27.2946	3.18526	12.577	32.578	36.7289	3.00772	4.58284	1.96521	0.00056226		ANKRD7	0.136902	11.6452	84.4995	6.98747	20.3686	7.57964	24.3917	200.24	28.8668	0.0255294
HOXB6	7.97799	127.849	16.0101	261.183	122.364	0	0	0	48.0304	0.0342923		FYCO1	0.138146	64.854	471.8	30.2035	38.5185	125.84	390.389	461.653	563.359	0.0020192
CEP170B	7.80569	242.544	31.3928	92.5727	131.903	503.156	18.501	7.49558	68.1819	0.000119286		TIMM10B	0.141434	34.8417	242.699	104.525	0	0	2.13852	617.822	108.138	0.000153759
GRK3	7.69159	891.089	115.384	1117.22	492.054	1063.99	329.271	4.35225	12.5284	9.16468e-07		SPATA17	0.142666	6.15032	42.9343	5.99528	4.24458	8.21111	77.5892	51.2137	0	0.000738033
RPL34P31	7.50101	28.0518	3.73985	28.7474	32.035	23.373	1.00257	3.66627	6.55069	0.0455754		TBC1D16	0.143702	92.1796	638.592	75.8975	67.1176	133.524	42.0373	1859.34	14.4016	0.0142688
MUC5B	7.48208	69.3103	9.32526	6.39421	32.8495	168.687	14.272	7.17621	6.52759	0.00161828		MDFIC	0.14709	65.1413	443.113	65.5208	79.585	50.3182	515.651	31.0783	782.609	0.000118329
NUS1P1	7.33423	36.1629	4.97409	8.98358	4.34373	95.1613	6.01545	3.66627	5.24055	0.0197768		MARCHF7	0.147471	651.905	4389.01	427.099	1419.37	109.246	4321.16	5818.47	3027.41	0.0499644
AC005332.6	6.74183	150.801	22.5621	26.9507	33.1209	392.332	18.0463	24.7473	24.8926	0.00104019		AC138811.2	0.151559	44.0661	290.579	69.1735	61.3552	1.6695	0	52.2444	819.492	0.000385212
MEMO1	6.52187	322.026	49.1974	473.842	88.5852	403.652	43.3868	75.8834	28.3219	0.000653369		DNAL1	0.15191	9.74351	64.3492	0	29.2305	0	0	0.942781	192.105	4.34125e-15
TMEM268	6.48857	848.563	131.237	189.096	965.754	1390.84	199.76	63.5217	130.43	1.42245e-05		EYS	0.152006	6.29817	41.0641	10.8002	8.09428	0	67.85	20.2753	35.0671	0.00161828
PCGF2	6.46831	469.825	72.5459	1062.65	229.167	117.66	11.4813	8.70914	197.447	0.000299945		MMACHC	0.153349	142.799	929.352	59.2916	150.402	218.704	1353.48	1400.52	34.0636	0.00739071
DMTN	6.30129	68.7992	10.8238	152.484	15.9701	37.9431	12.9327	13.2677	6.27098	0.00432025		ATP2B2	0.155596	6.59218	41.8583	9.16246	10.6141	0	2.55635	109.656	13.3623	0.0261677
GCSHP5	6.12988	56.9728	9.35305	1.79672	2.17186	166.95	5.01287	21.0811	1.96521	0.0173941		EVI5	0.160511	27.8098	171.586	27.2224	47.6704	8.53652	163.435	328.293	23.0287	3.57596e-05
EXOSC6	6.10738	190.939	30.9684	294.661	204.698	73.4579	19.0489	61.4101	12.4463	0.000907017		ZNF585B	0.166759	20.185	120.33	31.2786	14.1617	15.1147	235.264	63.7172	62.0091	0.02817
ZFP14	6.03259	156.4	25.7745	198.034	146.126	125.041	3.56059	56.7003	17.0626	0.0020192		TAPT1-AS1	0.174046	89.3231	518.251	0	15.5596	252.41	541.821	511.732	501.201	0.00124491
KNOP1	5.9011	198.042	33.3049	525.589	27.119	41.4176	27.74	23.5309	48.6438	0.00127064		ZMAT2	0.174539	18.0349	102.073	33.6451	20.4594	0	250.502	47.5237	8.19263	0.00672512
GOLGA3	5.89451	975.9	165.419	690.376	1046.49	1190.83	293.836	84.8558	117.565	2.05582e-05		AL135999.1	0.176221	45.6903	258.655	0	127.054	10.017	462.187	0	313.778	0.00104003
BZW1P2	5.89114	112.763	19.1209	149.127	68.9567	120.204	3.00772	27.4971	26.8578	0.00570704		AC106886.5	0.178771	124.726	692.474	262.32	0	111.856	172.443	1522.42	382.56	0.00966416
STX16-NPEPL1	5.36863	82.8053	15.6206	4.4429	77.8732	166.1	2.47916	2.26648	42.1161	0.00943264		ELAVL2	0.179404	9.06523	50.3734	12.5008	14.6949	0	25.8448	16.683	108.592	0.00398254
FUT1	5.34307	165.897	31.2135	14.425	188.884	294.384	4.19943	45.6128	43.8282	0.0033716		NOTCH2NLA	0.180838	18.1202	99.4486	0	54.3606	0	184.791	78.2291	35.3254	0.000837311
RN7SL674P	5.24922	261.784	49.45	431.212	237.276	116.865	111.286	21.9976	15.0666	0.00393024		CELF2	0.180973	33.9055	186.79	16.5874	48.4195	36.7098	471.561	55.0757	33.734	0.0430688
SP100	5.2312	50.1786	9.70196	4.9633	50.3346	95.2378	4.80202	0	24.3039	0.0443847		ZNF354A	0.182718	81.6151	444.705	149.228	60.5571	35.06	28.0726	567.453	738.588	0.00943264
ASAH2B	5.18306	152.178	29.5272	94.799	12.9116	348.825	48.8888	14.2565	25.4365	0.00769057		FLRT2	0.182847	37.1595	202.647	29.9725	24.7344	56.7716	32.8063	523.019	52.1169	0.00410899
RPL7AP11	5.1356	170.925	33.1262	285.678	65.1559	161.941	47.121	29.3302	22.9274	0.00379087		AC073508.2	0.183343	8.50647	46.2942	0	25.5194	0	66.1699	0	72.7127	0.0023692
FGFR3	5.12185	694.333	135.149	753.099	735.404	594.497	159.165	120.411	125.871	0.00127064		AC092821.1	0.185847	15.5792	84.0751	1.85124	43.1661	1.72017	13.429	1.88877	236.908	0.00571064
MIR935	5.09377	230.833	45.2596	316.222	19.0038	357.272	82.2111	29.3302	24.2376	0.00547531		WDR89	0.18615	86.8761	464.699	0	260.628	0	249.867	548.453	595.776	0.0462205
CICP5	5.04431	56.1404	11.0185	77.2588	71.1286	20.034	22.0566	10.9988	0	0.0459172		MROH7-TTC4	0.187257	15.7632	83.2686	47.2897	0	0	0	140.687	109.119	0.0126536
WDR31	5.01096	930.236	185.822	673.216	737.813	1379.68	145.72	228.905	182.84	0.000175189		AC132872.5	0.189498	11.7254	62.1801	0	10.8696	24.3066	147.464	5.00421	34.0719	0.00253391
AC012313.1	4.96634	145.751	29.2449	16.8944	374.092	46.2683	49.6165	10.8864	27.2318	0.0108965		AC087190.3	0.189603	279.475	1460.01	346.766	346.412	145.246	120.309	3976.07	283.645	0.0135626
CKS2	4.88105	236.92	48.34	364.733	93.9331	252.094	92.2369	26.5805	26.2028	0.00769057		MYO5A	0.192587	27.0944	139.55	41.3936	16.8312	23.0585	54.4901	337.632	26.5267	0.0255294
UTP14C	4.88076	115.342	23.5357	197.639	74.9293	73.4579	23.0592	17.4148	30.1332	0.0167198		TASP1	0.195199	13.2957	67.6693	33.7463	5.09616	1.04464	87.1345	0	115.873	1.42245e-05
PORCN	4.84745	205.425	42.3341	110.222	241.768	264.285	42.6859	56.5353	27.781	0.00769057		AC005192.1	0.197723	38.2234	193.125	0	111.562	3.10791	174.694	51.6973	352.985	0.0118925
RN7SL752P	4.60388	130.732	28.3759	127.567	77.6441	186.984	61.1571	8.24912	15.7217	0.0177014		TPM3P9	0.197845	20.3614	102.796	13.4853	34.2327	13.3661	158.527	14.6762	135.187	0.020196
AC010186.2	4.56308	88.8908	19.5944	16.2227	31.4792	218.97	17.6031	28.5648	12.6153	0.0250545		ADCYAP1R1	0.199522	64.4304	325.349	16.7993	25.8819	150.61	277.545	314.01	384.491	0.00915035
CD151	4.50205	2444.02	541.631	1911.12	2595.35	2825.58	792.771	524.812	307.31	2.20944e-07		PRR13	0.200751	111.211	553.976	46.2161	202.24	85.1763	888.332	43.6894	729.907	0.0220531
EIF2AK2	4.44881	2239.68	506.644	1039.37	400.457	5279.2	850.998	231.593	437.34	7.62144e-07		MYO10	0.207954	56.1687	270.197	102.364	20.7435	45.3988	39.9197	169.75	600.92	0.00801764
MSANTD3-TMEFF1	4.34729	165.943	38.3788	0	98.8198	399.01	107.275	0	7.86083	0.0165608		PITPNB	0.208145	798.658	3825.9	660.427	1242.82	492.725	518.544	5951.5	5007.66	0.00260256
EIF4G3	4.3471	1237.27	285.962	110.787	1616.52	1984.51	334.092	153.865	369.928	0.000167998		SDK1	0.209064	208.539	994.072	110.85	438.561	76.2054	1048.15	749.687	1184.38	0.017046
DNMBP	4.328	392.721	90.7919	317.303	527.477	333.382	91.8325	33.1923	147.351	0.0118925		LEPROT	0.209975	325.304	1543.75	371.718	383.346	220.848	1252.85	1650.78	1727.62	1.85428e-09
TAP2	4.3255	463.834	107.326	677.672	246.724	467.105	53.4254	66.3554	202.196	0.0142688		LYPD6B	0.211044	25.6779	121.116	14.6562	41.3312	21.0463	123.386	185.547	54.4154	0.000730212
NBPF10	4.31802	125.896	28.9574	277.356	36.749	63.5839	34.1216	23.0245	29.7262	0.0259427		WASH9P	0.219532	22.0519	101.2	0	2.71483	63.4409	278.716	13.7485	11.1362	5.57982e-05
AC112229.3	4.21335	94.7554	22.3237	129.364	81.4449	73.4579	54.139	12.832	0	0.0459172		PSMC1	0.222453	227.814	1018.86	317.875	105.312	260.255	1268.42	1499.03	289.118	0.0233458
AC112777.1	4.18963	551.75	132.737	139.245	85.2457	1430.76	167.43	110.905	119.878	0.00463612		MAPRE1	0.224703	386.613	1728.96	609.087	96.648	454.103	563.447	82.4912	4540.94	0.0403235
THOC7	4.17104	920.746	220.53	918.788	1026.55	816.896	191.534	171.374	298.68	0.00174801		TAS2R64P	0.226173	16.2883	71.8138	18.637	14.827	15.4011	98.9397	54.063	62.4386	0.00110594
PURPL	4.15864	269.815	64.134	709.234	74.781	25.4302	32.8637	108.48	51.0588	0.0257632		ZNF668	0.229089	230.829	1007.9	61.9933	466.147	164.348	1225.06	340.859	1457.79	9.62979e-06
EEF1A1P19	4.15634	450.059	108.418	239.862	442.517	667.799	109.281	116.404	99.5705	0.0184172		FAM53B	0.234566	96.6072	408.115	102.362	169.799	17.6605	1161.8	20.4045	42.1377	0.0479306
LSG1	4.12187	718.356	174.685	575.913	757.278	821.878	122.163	103.094	298.799	0.00801764		FAM114A2	0.235556	178.046	752.212	278.237	126.951	128.95	660.157	866.452	730.027	0.00153047
NRAS	4.11067	1691.76	408.743	1818.28	1726.09	1530.93	176.453	972.479	77.2982	2.16223e-05		LTB4R	0.236575	71.4039	301.279	22.0417	87.7185	104.452	147.042	672.905	83.8895	0.0499644
LINC00342	4.10589	924.35	223.796	894.87	1166.84	711.338	122.942	442.206	106.24	0.00193779		PKD1P6	0.238803	41.7277	174.493	38.9504	43.7451	42.4874	177.705	160.504	185.271	0.0206032
TEX15	4.06026	387.953	94.9923	328.67	633.194	201.994	176.389	61.4386	47.1493	0.0187483		ZBTB8A	0.239306	236.983	991.466	217.664	197.564	295.723	1274.46	415.779	1284.16	0.00554316
YJU2	4.04463	278.58	69.3408	282.954	267.711	285.075	0	0	208.022	0.0363509		FAM3C	0.240323	130.211	540.133	90.9933	222.618	77.021	474.623	548.232	597.544	0.0338311
MRPL2	4.03447	392.987	97.0388	333.892	578.529	266.539	121.859	85.7286	83.5286	0.0196127		NAV1	0.242312	93.0927	382.415	86.6941	141.829	50.7549	511.115	307.762	328.367	0.0304904
TECPR2	4.0115	254.877	63.3181	292.111	297.05	175.47	30.911	83.65	75.3932	0.0341913		CLIP1	0.243927	279.893	1144.59	236.925	373.765	228.988	1444.49	873.129	1116.14	0.00246686
JRK	4.0021	355.041	88.0831	265.69	613.011	186.423	72.3046	160.897	31.0473	0.0206032		BCAP29	0.244034	119.313	485.827	82.4958	184.458	90.9842	507.734	860.687	89.0603	0.0125095
ASAH2	4.00157	156.75	39.2145	59.6112	73.8683	336.769	14.4456	96.6968	6.50116	0.0313061		RSC1A1	0.247049	39.4663	161.104	33.2392	21.7186	63.4409	37.0953	30.2468	415.969	0.0283062
FAM234A	3.91798	242.151	61.3599	555.567	81.6002	89.286	56.4622	54.8229	72.7946	0.038101		APOOL	0.252217	38.6665	153.676	38.6294	43.9802	33.3899	118.304	16.4982	326.225	0.000981503
IFI44	3.87864	155.443	39.9677	113.573	223.588	129.169	50.4399	35.0954	34.3679	0.0409296		GNB4	0.254694	518.6	2030.27	389.802	815.087	350.911	1592.84	2280.66	2217.3	0.0206032
RN7SKP176	3.8748	242.69	61.9555	363.835	345.869	18.3645	156.402	22.9142	6.55069	0.0405708		ZEB1	0.25594	286.276	1107.46	657.209	154.134	47.4844	1269.93	1164.35	888.112	0.0309377
SEMA3F	3.80407	178.325	46.7668	96.8346	164.197	273.943	15.8745	114.793	9.6325	0.0430688		C6orf89	0.25904	536.408	2077.83	562.693	244.171	802.36	4.66429	2547.57	3681.24	0.0459172
DOC2A	3.79745	187.431	49.1567	328.024	85.3933	148.876	50.7719	42.1965	54.5016	0.0438765		CENPI	0.260804	90.4947	345.977	121.705	81.9978	67.7814	403.723	217.221	416.987	2.13263e-05
CCNF	3.77907	1637.99	431.732	1573.13	1675.21	1665.63	1088.49	92.5906	114.119	0.000127423		AC010132.3	0.264442	108.6	406.682	274.747	51.0539	0	81.3684	609.62	529.057	0.00210029
TRIM26	3.76904	989.258	262.753	856.628	896.79	1214.36	326.35	125.407	336.501	0.00368697		KCNQ5	0.274472	658.895	2391.46	614.163	995.366	367.154	2680.66	1966.36	2527.35	0.0502394
USP20	3.76564	601.97	159.738	571.388	525.155	709.367	225.543	101.708	151.962	0.0173941		NOP9	0.275264	396.417	1437.22	201.184	537.409	450.657	1142.66	2246.89	922.118	2.13263e-05
JAG2	3.76408	362.672	95.7416	563.827	377.147	147.042	74.6119	114.195	98.418	0.0338824		LINC00632	0.286271	276.363	959.956	721.983	34.1969	72.909	538.226	564.344	1777.3	0.0492766
BCL9L	3.70032	705.476	190.544	732.827	104.074	1279.53	174.93	322.433	74.2693	0.01894		SDCBP	0.287233	628.48	2181.11	87.5892	1666.54	131.311	2155.26	1632.55	2755.52	0.0443847
RN7SL3	3.69852	7773.72	2095.78	11532.2	778.613	11010.3	2133.48	3044.84	1109.03	5.116e-09		CTTNBP2NL	0.288296	184.142	647.082	34.6432	7.76849	510.014	753.417	34.0959	1153.73	0.0459172
MAVS	3.37917	5651.51	1684.42	4611.53	6530.75	5812.27	3.02844	9.22882	5041	6.22371e-07		NCAPH	0.299353	317.116	1051.16	304.591	563.218	83.5384	1461.87	1147.61	544.013	4.41944e-05
SPDYE2	3.36302	577.846	169.971	1449.99	273.383	10.1684	98.0378	245.633	166.244	0.0360428		PRKAB2	0.315255	567.049	1780.66	1535.12	114.875	51.153	2127.39	1372.08	1842.5	0.00220975
SEC24B	3.35212	2525.29	752.731	2713.95	1833.17	3028.75	561.834	876.57	819.788	0.000153759		RICTOR	0.31736	376.726	1176.19	754.663	272.805	102.709	1148.24	1514.51	865.823	0.0151416
WDSUB1	3.3353	588.755	175.875	597.937	540.414	627.913	483.834	0	43.7903	0.047036		ZNF8	0.319049	297.782	923.998	673.768	54.2966	165.28	238.613	2101.69	431.691	0.0001362
SOCS7	3.18939	2121.39	665.789	2297.89	1937.08	2129.21	855.185	74.574	1067.61	0.000410061		MAST2	0.379692	539.973	1423.2	531.052	536.045	552.821	1628.77	487.931	2152.88	0.0403235
RN7SL128P	3.06793	1054.29	341.585	1259.5	1222.22	681.155	658.692	210.811	155.251	0.0166032		LMF2	0.386825	660.177	1703.2	401.503	1063.96	515.065	1913.01	1430.57	1766	0.0482883
UBE4A	3.05855	3966.27	1287.71	4738.46	3838.73	3321.62	0.986419	3397.02	465.122	1.69282e-05		LPGAT1	0.393075	794.027	2012.85	1137.28	1131.25	113.545	1280.18	945.17	3813.21	0.0126224
CCDC137	3.0502	1035.07	339.874	836.549	855.506	1413.16	142.633	420.124	456.864	0.0200221		KLHL8	0.401939	878.109	2182.35	797.836	699.866	1136.62	1950.36	2796.28	1800.4	0.000898207
ATF7	3.02272	2626.72	867.871	2555.7	2588	2736.45	641.42	986.519	975.675	0.000461222		ERO1A	0.402781	946.485	2341.65	249.285	2456.54	133.634	359.778	3214.07	3451.11	0.0120823
TMEM209	2.98812	1365.54	455.729	498.265	1706.81	1891.54	616.199	734.84	16.1481	0.0147236		NAP1L4	0.403529	703.586	1733.54	1262.88	439.313	408.559	1864.72	1599.59	1736.3	0.0418001
SRCAP	2.95169	2291.41	773.777	900.48	4820.08	1153.66	715.811	807.992	797.527	0.00106439		SSX2IP	0.418134	895.135	2131.63	1562.45	470.941	652.013	1737.08	2154.98	2502.83	0.0430688
ELOVL5	2.93415	2741.69	932.863	4397	768.593	3059.47	756.555	895.77	1146.26	0.000721516		RALGAPA1	0.42013	1299.39	3078.61	1213.68	2108.41	576.065	2498.54	3434.39	3302.89	0.014031
DCAF1	2.8847	1246.92	432.929	1493.45	576.272	1671.03	585.284	114.667	598.837	0.0233848		SPTLC1	0.421536	1350.13	3174.76	3429.37	360.086	260.926	2796.59	3023.11	3704.59	0.0151416
BRAT1	2.75848	1906.59	688.746	1986.1	1834.58	1899.09	744.203	860.882	461.154	0.00379087		TCEA1	0.423386	1947.48	4566.46	4622.82	673.636	545.971	1764.01	5495.88	6439.51	0.0171346
FARSB	2.7508	2588.11	942.225	43.1056	3019.97	4701.27	1073.37	1444.87	308.438	0.00220975		PAWR	0.442542	1191.85	2700.48	1175.1	1115.53	1284.92	1402.52	1352.97	5345.94	0.0182608
SEC24C	2.65341	1962.12	738.593	1040.53	2408.43	2437.39	679.828	1028.4	507.551	0.00672512		SNRNP70	0.447415	2773.64	6173.62	4721.51	1168.55	2430.87	7204.37	5433.73	5882.77	0.0257632
NEO1	2.64821	1338.89	503.728	2293.42	166.944	1556.3	425.782	689.738	395.665	0.0476003		TGFBR1	0.464371	2138.44	4589.89	4123.14	73.4886	2218.7	3859.45	4825.77	5084.45	0.0276805
KANSL3	2.63875	1785.63	679.148	1129.09	1116.15	3111.66	541.893	674.795	820.755	0.0105534
ZNHIT1	2.56947	1444.96	560.871	1601.72	520.202	2212.95	453.307	1050.34	178.965	0.0363509
EMC1	2.54687	1982.48	779.762	1556.84	717.198	3673.41	899.236	903.867	536.182	0.0126224
PPP2R5E	2.52425	2589.16	1022.38	2365.51	3150.69	2251.27	1404.72	883.148	779.26	0.00769057
ARL17B	2.48204	1508.93	604.751	1608.36	1974.82	943.608	1149.34	307.888	357.028	0.0341913
ARF6	2.46776	1954.61	789.024	0	4376.31	1487.52	2300.91	0	66.162	0.0174515
FP671120.7	2.44967	20321.4	8276.54	17022.1	22395.7	21546.5	8761.5	9689.04	6379.06	1.94915e-05
DUS4L-BCAP29	2.36374	1918.97	816.744	2017.61	1905.87	1833.43	30.6321	18.6419	2400.96	0.0338824
GIGYF1	2.35552	1938.68	820.981	1730.14	1683	2402.91	1528.21	603.622	331.113	0.0319322
JOSD1	2.33462	1911.96	818.784	2676.2	950.532	2109.15	1090.7	245.462	1120.19	0.0362179
EFTUD2	2.31009	5879.64	2534.21	7161.03	5884.28	4593.6	4124.56	1638.47	1839.59	0.00271782
TEAD1	2.27065	2892.92	1269.22	2475.23	3872.91	2330.6	888.59	1886.76	1032.31	0.0307671
ZC3H11A	2.21969	5286.29	2373.07	7017.23	4531.33	4310.33	3411.34	1494.72	2213.16	0.00582367
SMU1	2.20667	4199.14	1903.97	4042.61	4543	4011.8	824.116	1718.57	3169.23	0.0137907
RN7SL2	2.20169	54752.4	24818.1	62717.9	29902.8	71636.4	39371.1	20504.6	14578.6	0.00193628
XRN2	2.20125	2629.47	1193.18	3825.21	1867.8	2195.39	1088.8	606.768	1883.98	0.0470568
RMRP	2.16283	21556.6	9936.9	20390	20931.9	23347.9	15710.3	8660.66	5439.7	0.000259141
RN7SKP80	2.13278	9925.56	4630.32	11366.9	10463	7946.81	8633.17	3070.5	2187.28	0.00370838
DKC1	2.10818	3715.69	1762.29	2477.58	5045.53	3623.98	1753.11	1298.88	2234.89	0.0250545
TXLNA	2.0919	5201.5	2491.43	4880.24	975.918	9748.34	4089.4	1652.83	1732.07	0.0173941
RN7SL4P	2.05638	18411.2	8927.75	19246.4	14889.8	21097.4	16797.1	5511.33	4474.78	0.00223895
EWSR1	2.0426	10046.7	4926.52	9931.3	5384.9	14823.9	4463.97	4285.31	6030.27	0.00966416
TTC3	2.01032	6112.88	3017.09	9420.77	5251.71	3666.16	2784.38	4884.74	1382.16	0.0211992

## Sheet: CTLvsBART4
Upregulated in ebv-miR-BART4												Downpregulated in ebv-miR-BART4
Gene	Expressionratio	ExpressionSample	ExpressionControl	RawValuesSample_1	RawValuesSample_2	RawValuesSample_3	RawValuesCTL_1	RawValuesCTL_2	RawValuesCTL_3	FDR		Gene	Expressionratio	ExpressionSample	ExpressionControl	RawValuesSample_1	RawValuesSample_2	RawValuesSample_3	RawValuesCTL_1	RawValuesCTL_2	RawValuesCTL_3	FDR
ABHD17AP1	Inf	25.7087	0	43.0588	34.0672	0	0	0	0	1.40309e-05		AC009312.1	0	0	21.8071	0	0	0	13.1306	18.8637	33.4272	0.000542418
AC005670.2	Inf	43.1645	0	0	8.22311	121.27	0	0	0	8.59064e-09		AC011330.1	0	0	317.786	0	0	0	514.321	439.036	0	1.0053e-20
AC009121.2	Inf	127.822	0	0	203.228	180.237	0	0	0	5.22017e-16		AC012531.3	0	0	30.2553	0	0	0	3.00772	36.6627	51.0954	3.84429e-06
AL662899.2	Inf	43.4515	0	59.5056	40.9633	29.8855	0	0	0	7.67672e-09		AC026362.1	0	0	52.1485	0	0	0	109.281	0	47.165	3.11076e-09
ARL4D	Inf	249.353	0	0	344.196	403.863	0	0	0	3.92636e-21		AC055807.1	0	0	22.5612	0	0	0	18.0463	29.3302	20.3071	0.000335713
CCDC121	Inf	59.0606	0	0	54.4181	122.764	0	0	0	1.98704e-10		AC135279.2	0	0	58.7236	0	0	0	46.1184	76.9917	53.0606	1.15684e-09
EGR3	Inf	101.525	0	215.294	89.2795	0	0	0	0	4.06677e-15		AC232271.3	0	0	29.9888	0	0	0	18.1734	23.2602	48.5327	4.31275e-06
GTF2H5	Inf	151.898	0	35.8532	0	419.84	0	0	0	5.85523e-18		AL121594.1	0	0	70.037	0	0	0	43.1107	73.3255	93.6749	7.28493e-13
SHISAL1	Inf	436.456	0	29.1689	623.781	656.417	0	0	0	4.26712e-25		AL136115.1	0	0	43.1074	0	0	0	51.1313	42.1621	36.0288	5.75015e-08
SPECC1L-ADORA2A	Inf	28.7632	0	0	11.7473	74.5423	0	0	0	2.73575e-06		AL139099.1	0	0	62.3373	0	0	0	43.1107	143.901	0	7.83964e-11
TMPPE	Inf	218.895	0	187.514	330.099	139.071	0	0	0	1.39067e-20		AL139300.1	0	0	70.8161	0	0	0	0	97.1563	115.292	5.60337e-13
TRIM38	Inf	38.9354	0	11.112	0	105.694	0	0	0	7.52262e-08		AL359258.2	0	0	26.696	0	0	0	36.0927	43.9953	0	2.74643e-05
ZKSCAN3	Inf	245.002	0	545.875	189.131	0	0	0	0	4.63574e-21		AOC3	0	0	23.3432	0	0	0	0.888672	61.5925	7.54841	0.000213997
ZNF137P	Inf	119.054	0	140.382	114.157	102.623	0	0	0	1.43483e-15		C17orf113	0	0	137.616	0	0	0	0	411.539	1.31014	3.06576e-16
ZNF22	Inf	235.341	0	0	327.75	378.274	0	0	0	1.12222e-20		EIF3FP1	0	0	486.227	0	0	0	0	502.279	956.401	1.05206e-23
ZNF284	Inf	66.1266	0	0	111.599	86.7806	0	0	0	4.41541e-11		ISY1-RAB43	0	0	151.976	0	0	0	0	227.309	228.619	1.72949e-17
AC130689.1	299.384	91.9672	0.305523	112.509	102.201	61.1914	0	0.916568	0	9.71364e-13		KLHL15	0	0	258.424	0	0	0	0	345.546	429.725	5.51807e-21
AC018638.4	128.011	67.1569	0.523879	62.5047	61.0859	77.88	0	0.916568	0.655069	2.38339e-09		MIR541	0	0	82578.3	0	0	0	131207	12592.7	103935	0
UPK3BL1	65.7009	308.592	4.66885	93.0626	472.241	360.473	3.00772	10.9988	0	1.1268e-14		MSANTD3-TMEFF1	0	0	38.3788	0	0	0	107.275	0	7.86083	3.99314e-07
AC055811.4	63.6444	359.876	5.67114	468.091	602.636	8.90057	9.02317	2.74971	5.24055	1.00544e-14		PKIA	0	0	509.251	0	0	0	631.543	3.74648	892.465	1.51718e-24
WASH8P	52.3817	89.4364	1.70283	31.9469	9.39784	226.965	0	1.83314	3.27535	8.1678e-10		RAB4B-EGLN2	0	0	152.58	0	0	0	12.9754	0	444.766	1.72949e-17
AL008723.2	43.0689	51.5213	1.19226	48.6148	25.8441	80.1051	2.00515	0.916568	0.655069	9.6559e-07		RPL36A-HNRNPH2	0	0	163.042	0	0	0	115.296	143.901	229.929	1.19612e-17
WNK3	38.953	318.103	8.22054	770.026	6.25631	178.026	2.92778	0.801445	20.9324	2.35843e-12		TPMT	0	0	362.867	0	0	0	0	442.703	645.898	2.10009e-21
RN7SL737P	28.7489	111.345	3.88115	68.0607	232.596	33.3771	9.02317	0	2.62028	6.81883e-09		NTN1	0.0173732	6.7367	388.943	20.2101	0	0	469.799	273.724	423.308	1.44203e-13
EEF1A1P38	25.5881	31.4121	1.22209	51.3928	31.7177	11.1257	0	3.66627	0	0.000542418		ZNF182	0.0224624	15.7588	698.468	0	0	47.2764	1187.34	0	908.065	4.01165e-15
RALB	21.2305	355.343	16.8122	0	979.37	86.6601	11.3276	10.7495	28.3595	1.26176e-09		YIPF1	0.0243832	2.95966	121.578	4.22868	0	4.6503	127.138	7.6621	229.933	3.35382e-10
RAB44	20.142	21.8205	1.09178	26.3909	23.4946	15.576	0	0	3.27535	0.00473614		PPARD	0.0304157	18.5228	607.468	11.1962	15.372	29.0001	563.917	660.557	597.931	2.75613e-13
SH2D5	19.6507	190.622	9.702	363.373	197.343	11.1493	25.4388	3.66723	0	4.15317e-09		LPAR1	0.039031	7.96507	203.41	13.432	0	10.4632	5.44791	410.738	194.043	9.17828e-10
ELF1	19.5026	623.418	32.1137	924.184	0	946.069	1.43766	3.41773	91.4858	1.42287e-11		TOMM40P2	0.0436038	7.41714	168.889	0	0	22.2514	7.01802	293.302	206.347	9.81162e-09
SH3PXD2A	17.0721	617.296	36.4429	273.587	1578.3	0	4.81169	14.9048	89.6121	9.20876e-11		BCL2L2-PABPN1	0.0453401	27.6723	613.399	83.0169	0	0	248.482	491.27	1100.44	4.23329e-11
LDLRAD3	16.2077	445.988	27.4874	568.805	633.314	135.844	26.6087	44.3701	11.4834	9.81162e-09		RC3H1-IT1	0.0476895	13.8599	290.281	16.6679	8.22311	16.6886	319.821	266.721	284.3	1.94544e-08
ZNF766	15.841	120.888	7.61832	28.9761	208.352	125.337	6.96261	9.91392	5.97844	8.0638e-07		RESF1	0.0478511	38.3492	799.48	27.6871	23.7077	63.6528	692.337	836.746	869.355	2.41547e-11
GAPDHP22	14.528	20.4594	1.41062	50.0038	4.69892	6.67543	2.00515	0.916568	1.31014	0.0178564		AL731577.2	0.0487581	5.40616	110.502	6.94497	7.04838	2.22514	91.2343	238.308	1.96521	1.07669e-07
AC126474.2	12.7011	209.741	16.4412	108.342	45.8145	475.068	36.0927	2.74971	10.4811	4.21685e-07		CHURC1-FNTB	0.0547298	11.0453	202.808	0	33.136	0	222.2	86.0823	300.142	1.94544e-08
ADAM11	12.3983	175.573	14.1048	64.4078	119.025	343.287	17.6281	13.1695	11.517	1.12492e-06		AC073857.1	0.0593383	10.467	176.869	23.6129	0	7.788	12.0309	185.147	333.43	1.98747e-07
EXOSC6	12.379	383.732	30.9684	258.353	851.679	41.1651	19.0489	61.4101	12.4463	2.23205e-07		DERPC	0.0608992	11.8674	193.015	0	0	35.6023	414.063	164.982	0	1.3175e-07
TCF24	11.9725	31.8746	2.66138	13.8899	72.8332	8.90057	3.00772	3.66627	1.31014	0.00666855		MROH7-TTC4	0.0618342	5.13563	83.2686	0	15.4069	0	0	140.687	109.119	3.84429e-06
AC017116.2	11.662	27.7398	2.40192	0	79.8816	3.33771	0	0	7.20576	0.0076077		MAP1LC3B2	0.0625463	1.34267	21.615	0	4.02801	0	20.0145	2.09521	42.7354	0.0328333
LINC01618	11.431	30.5087	2.6772	14.9438	64.3407	12.2415	4.31457	0.512256	3.20477	0.00900945		HSPA13	0.0640076	217.872	3394.64	302.801	153.89	196.925	3471.92	5162.11	1549.89	3.40573e-24
TBC1D3D	11.4108	30.479	2.67353	44.4478	46.9892	0	8.0206	0	0	0.00963562		AL390774.2	0.0683129	2.03857	29.7075	2.77799	0	3.33771	42.1081	33.913	13.1014	0.00432466
AL049697.1	11.1807	69.0978	6.16986	1.50756	171.204	34.5822	13.5533	4.95626	0	7.40135e-05		SLC45A4	0.0721511	13.2496	183.421	37.4772	0	2.27174	317.444	216.723	16.0977	9.6809e-07
C13orf46	10.1974	22.4815	2.21019	23.6129	29.3682	14.4634	4.0103	0	2.62028	0.0398391		FAM47E-STBD1	0.0736236	17.0459	232.103	0	51.1378	0	23.8056	380.86	291.643	2.23205e-07
NUS1P1	10.1205	50.1887	4.97409	9.72296	138.618	2.22514	6.01545	3.66627	5.24055	0.00133598		LTB4R	0.0807321	24.3967	301.279	0	59.716	13.4742	147.042	672.905	83.8895	1.33255e-06
MIRLET7A1HG	9.52818	77.5364	8.11534	213.651	12.5008	6.45782	5.81935	18.5267	0	0.000210623		ZSWIM4	0.0852703	2.9626	34.7922	0	8.8878	0	72.383	19.0363	12.9573	0.00653454
ACBD7	9.37923	128.886	13.6967	53.6373	333.022	0	0	41.0901	0	3.60704e-05		CORO7-PAM16	0.0882577	8.76574	98.9048	13.7187	9.28197	3.29656	1.98043	286.97	7.76391	5.16445e-05
FBXO41	9.32765	74.1321	7.90553	22.4561	17.582	182.358	5.51783	9.87889	8.31987	0.000308795		ZMAT2	0.0925086	9.45214	102.073	16.8059	7.08925	4.4613	250.502	47.5237	8.19263	3.90626e-05
FRG1BP	8.99444	24.3961	2.73611	70.8387	2.34946	0	1.00257	0	7.20576	0.0380678		AC093788.1	0.0932022	42.0217	450.598	56.9488	44.6397	24.4766	1292.32	10.9988	48.4751	3.47919e-06
MUC5B	8.82589	82.1952	9.32526	16.8069	210.773	19.0054	14.272	7.17621	6.52759	0.000342472		CPEB3	0.0937204	56.8658	609.3	132.11	32.9312	5.55584	830.859	175.271	821.77	4.6838e-07
ZNF646	8.74176	423.513	48.4089	21.3334	77.713	1171.49	5.30396	20.5575	119.365	1.43687e-05		MSH4	0.0966194	11.112	115.258	33.3359	0	0	110.283	122.82	112.672	3.57391e-05
PSPC1P1	8.66192	24.9022	2.87858	4.16698	50.5134	20.0263	6.01545	0	2.62028	0.0449981		AL121581.2	0.10464	5.87365	56.3467	0	17.6209	0	36.0927	54.9941	77.9532	0.00134372
MTSS2	8.47669	151.981	18.0798	18.3387	426.286	11.3199	7.41233	1.10504	45.7219	8.97005e-05		ZNF833P	0.105988	16.0344	150.258	12.5009	0	35.6023	284.731	141.152	24.8926	4.12835e-05
GOLGA1	7.74466	57.3232	7.42371	26.4144	138.795	6.75995	12.1463	2.96812	7.15668	0.00359955		AC073508.2	0.111748	5.192	46.2942	0	0	15.576	66.1699	0	72.7127	0.00458384
GPATCH11	7.26023	124.384	17.1951	21.5753	344.171	7.40642	35.5955	0	15.9896	0.000457452		AC091167.2	0.114265	16.7024	146.34	43.0588	7.04838	0	249.641	117.321	72.0576	6.66577e-05
AC131159.1	6.99658	54.5295	7.80145	1.38899	37.5913	124.608	1.00257	2.74971	19.6521	0.00653454		ADAMTS20	0.114696	4.37242	37.9589	0	0	13.1173	25.9257	24.8773	63.0736	0.0126746
AP001267.5	6.4827	359.314	55.4236	364.471	613.749	99.722	151.457	11.9642	2.85025	0.000301768		ZNF101P2	0.115815	11.7706	101.052	12.5009	10.5726	12.2383	14.036	274.054	15.0666	0.000212387
RCC1	6.46342	1357.49	208.638	80.0411	948.304	3044.13	67.3939	409.329	149.193	8.28225e-08		CCDC149	0.118952	3.07504	25.8904	9.22511	0	0	71.2768	0	6.39441	0.0392185
TAP2	6.35143	678.997	107.326	955.301	694.78	386.909	53.4254	66.3554	202.196	9.59372e-05		PHKA1	0.119278	280.524	2353.66	431.838	295.262	114.471	1643.85	3065.31	2351.83	4.49037e-13
JAG2	6.33988	606.217	95.7416	849.262	769.766	199.624	74.6119	114.195	98.418	3.63245e-05		STON1	0.120556	69.4388	576.932	64.323	59.8407	84.1528	776.555	67.9127	886.329	8.36617e-06
AP002990.1	6.32659	10399.7	1646.72	27325.9	0	3873.29	928.247	1928.29	2083.63	1.61977e-18		AC007325.4	0.121928	8.90057	72.3067	0	0	26.7017	80.206	111.821	24.8926	0.0010417
NUBP1	6.08759	84.913	13.9597	5.19606	238.477	11.0661	12.1264	19.6655	10.087	0.00281615		DUXAP10	0.122767	9.50345	77.0328	5.53594	2.76144	20.213	8.24095	137.608	85.2492	0.00107924
RN7SL674P	6.04056	298.831	49.45	520.873	223.199	152.422	111.286	21.9976	15.0666	0.000991188		MYO5A	0.123434	17.3092	139.55	24.8185	11.0915	16.0177	54.4901	337.632	26.5267	0.000126401
SRCAP	5.99086	4636.89	773.777	8118.23	1676.41	4116.04	715.811	807.992	797.527	2.03733e-14		AC245096.1	0.124795	4.41572	35.4728	9.72296	3.52419	0	42.1081	30.2468	34.0636	0.0230718
AC027801.1	5.92585	73.9631	12.4216	56.9488	110.425	54.516	7.01802	30.2468	0	0.00717949		SCN4A	0.125298	7.54483	60.1517	6.29724	10.2396	6.09769	149.329	14.4693	16.6569	0.00140268
AC010186.2	5.8564	114.773	19.5944	52.8058	253.445	38.0672	17.6031	28.5648	12.6153	0.00372137		E2F3	0.125323	86.5825	691.836	0	202.826	56.922	870.156	445.05	760.303	9.07973e-06
MRPL2	5.79383	562.561	97.0388	932.949	247.639	507.096	121.859	85.7286	83.5286	0.000165593		FAM3C	0.128915	69.5662	540.133	95.8198	71.3591	41.5197	474.623	548.232	597.544	2.1198e-05
BHLHB9	5.77791	233.346	40.3129	133.785	95.9241	470.33	14.9362	40.0681	65.9345	0.00142534		GATA3	0.130561	13.936	106.587	27.2042	0	14.6037	281.962	2.43504	35.3629	0.000483143
AC130650.2	5.74381	102.833	17.9497	11.112	279.586	17.8011	17.0438	16.4982	20.3071	0.00541712		AL441992.2	0.13206	18.038	136.605	9.72296	39.9408	4.45029	362.932	35.7462	11.1362	0.000210623
AC008735.4	5.52844	93.617	16.8901	119.454	43.465	117.933	9.02317	26.5805	15.0666	0.00624192		FP236383.1	0.132074	142.167	1073.13	5.55598	280.76	140.184	1.00257	2427.07	791.324	2.3194e-07
AC105046.1	5.47778	50.4109	9.1622	48.6148	46.9892	55.6286	9.02317	16.4982	1.96521	0.0312108		LINC00632	0.134737	129.53	959.956	32.0121	57.5144	299.064	538.226	564.344	1777.3	1.80962e-07
DENND2C	5.39519	601.338	111.627	169.197	811.942	822.874	153.283	3.58233	178.015	0.000261552		PRKAB2	0.134912	241.759	1780.66	0	0	725.276	2127.39	1372.08	1842.5	9.19828e-10
AC006252.1	5.38828	119.144	22.0364	218.792	138.641	0	0	66.1091	0	0.00504027		INSC	0.135898	11.8133	87.0568	12.0668	20.1578	3.21509	98.1117	83.4255	79.6331	0.000991188
TRBV26OR9-2	5.37648	53.0051	9.89289	143.066	7.04838	8.90057	7.01802	8.24912	14.4115	0.0374188		TOMM40P4	0.139428	20.047	142.71	0	1.17473	58.9663	0	267.638	160.492	0.000433616
MIR4485	5.36157	47.0433	8.73648	44.4478	39.9408	56.7411	17.0438	9.16568	0	0.044481		ARHGAP30	0.142537	7.37475	51.9014	0	22.1243	0	59.6273	40.8841	55.1929	0.0128325
EPHA5	5.28186	127.632	23.9958	97.3748	0	285.52	49.9076	20.2256	1.85428	0.00436687		AC127496.5	0.145007	4.92625	33.8384	6.32928	0	8.44948	33.998	42.0752	25.4419	0.0476963
PIAS1	5.2649	635.962	120.577	506.719	644.99	756.178	105.767	147.529	108.436	0.000513744		ATP2B2	0.14923	6.30208	41.8583	4.72218	0	14.1841	2.55635	109.656	13.3623	0.0236143
ADNP2	5.26169	2471.46	468.921	1642.01	2620.29	3152.08	180.906	690.894	534.962	2.2547e-09		RPL7L1	0.149602	704.992	4704.56	510.429	799.089	805.457	3361.05	6317.79	4434.84	6.73415e-17
PORCN	5.15939	218.701	42.3341	277.087	218.849	160.166	42.6859	56.5353	27.781	0.00372137		CHRDL1	0.151115	53.1394	352.225	85.4872	31.0858	42.8453	267.197	276.66	512.819	0.000573983
DCTN6	5.1063	286.091	55.9852	369.036	88.3996	400.837	45.8558	48.6652	73.4346	0.00440125		PTPRJ	0.151594	17.3245	113.756	22.8377	13.8128	15.3231	68.7873	255.9	16.5807	0.00205581
AL162231.4	5.08197	62.6234	12.3116	20.8349	86.93	80.1051	0	19.2479	17.6869	0.0197149		TMEM80	0.154852	47.7689	307.029	12.6432	1.52755	129.136	283.614	244.205	393.267	0.000870245
GPX1	4.8423	790.381	163.433	1367.19	270.901	733.053	134.523	120.116	235.661	0.00039312		AL133500.1	0.158601	12.8966	80.8858	7.96821	0	30.7215	0	142.844	99.8137	0.00459699
WDR17	4.74197	77.6192	16.3243	3.22034	133.701	95.9365	39.7937	5.85311	3.32623	0.0266974		MAMLD1	0.164132	88.5711	538.507	28.2858	103.637	133.79	503.655	557.844	554.022	0.000261552
ZNF404	4.70973	86.546	18.4338	98.2255	115.33	46.0827	7.08991	16.6672	31.5442	0.0235542		MRPL36	0.164139	23.8505	145.224	63.502	8.04944	0	128.074	253.086	54.5135	0.00211953
KNOP1	4.63075	153.666	33.3049	47.7979	375.296	37.9042	27.74	23.5309	48.6438	0.0145546		ELOVL7	0.165769	189.05	1132.77	29.1521	8.21838	529.779	931.323	1419.07	1047.9	6.79377e-06
GEMIN4	4.60149	394.397	85.6836	109.912	898.837	174.443	121.429	91.2298	44.3917	0.00831925		WNT11	0.169784	13.4178	78.6055	4.18681	17.7908	18.2757	109.338	123.48	2.99919	0.00753098
AC104137.1	4.5827	149.899	32.7237	147.233	102.201	200.263	45.1159	9.16568	43.8896	0.0164157		EPHX1	0.172054	14.9073	86.9706	9.11746	19.2792	16.3251	7.73889	50.2918	202.881	0.00753098
GRK3	4.58221	529.387	115.384	574.917	588.498	424.746	329.271	4.35225	12.5284	0.00272444		PPP1R9A	0.175059	40.9345	233.595	76.2685	43.4594	3.07546	315.564	348.29	36.9299	0.00211317
EIF2AK2	4.4821	2275.3	506.644	2689.71	603.116	3533.07	850.998	231.593	437.34	2.53138e-07		RNF141	0.175713	185.683	1058.96	218.166	149.04	189.843	837.568	549.392	1789.91	1.38175e-05
TMEM63C	4.39375	64.5472	14.7376	99.9553	80.5355	13.1507	23.2416	4.53683	16.4344	0.046571		SIL1	0.179096	97.8981	546.118	73.4125	116.094	104.188	510.83	589.393	538.13	0.000656327
GOLGA3	4.286	710.999	165.419	27.623	901.461	1203.91	293.836	84.8558	117.565	0.00540087		AC092821.1	0.182988	15.301	84.0751	14.3115	12.1038	19.4877	13.429	1.88877	236.908	0.00875774
RPS27AP12	4.24367	369.625	86.5858	520.873	31.7177	556.286	33.085	195.229	31.4433	0.0163154		AC040162.1	0.18704	11.8269	63.1602	30.9339	0	4.54667	0	138.73	50.7504	0.0116761
BZW1P2	4.23077	81.0034	19.1209	101.397	27.0188	114.595	3.00772	27.4971	26.8578	0.0374032		THSD1	0.191268	40.5923	212.079	75.3715	18.7132	27.6923	188.167	277.173	170.895	0.00369625
INO80B-WBP1	4.18904	136.986	33.032	56.054	354.903	0	0	0	99.0961	0.0329709		JRK	0.19822	17.4713	88.0831	28.6564	23.7576	0	72.3046	160.897	31.0473	0.0210866
AC006059.2	4.17957	114.324	27.25	24.6287	47.9844	270.36	21.7783	24.7159	35.256	0.0361136		FAM53B	0.203546	83.0712	408.115	57.9488	157.981	33.2839	1161.8	20.4045	42.1377	0.00666855
ASB1	3.98217	723.804	182.79	828.629	582.841	759.942	20.7362	29.9842	497.649	0.00797774		CRYBG2	0.20996	16.008	76.0537	18.1754	13.8345	16.0141	41.9807	131.334	54.8463	0.0317344
AC006064.5	3.94606	111.609	28.0768	37.5028	68.1343	229.19	40.103	42.1621	1.96521	0.0498746		TAPT1-AS1	0.211469	109.347	518.251	328.04	0	0	541.821	511.732	501.201	0.00333535
CKS2	3.94193	190.573	48.34	79.1727	372.389	120.158	92.2369	26.5805	26.2028	0.0327217		ZNF192P1	0.211887	21.2581	100.508	31.3963	22.8924	9.48548	108.57	79.1698	113.784	0.0198331
ZBTB6	3.93941	371.232	94.985	462.535	405.282	245.878	0	0	284.955	0.0317114		GPR162	0.221215	13.1889	59.39	0	0	39.5666	72.3583	11.941	93.8707	0.0389869
MIR935	3.89221	176.063	45.2596	51.3928	411.155	65.6417	82.2111	29.3302	24.2376	0.0374032		PGBD1	0.225334	22.2514	97.8703	0	0	66.7543	0	211.727	81.8837	0.0328333
FP671120.7	3.88155	32227.8	8276.54	21108.5	26073.1	49501.6	8761.5	9689.04	6379.06	1.29331e-12		SLC25A30	0.231124	120.755	520.367	29.9453	68.474	263.845	965.742	195.355	400.004	0.00757192
MEMO1	3.88042	191.976	49.1974	54.7741	144.801	376.352	43.3868	75.8834	28.3219	0.0361572		AC104452.1	0.232147	135.557	584.581	3.56688	401.861	1.24267	812.595	625.342	315.806	0.00639497
MTRNR2L12	3.86625	497.055	128.37	448.645	547.424	495.094	219.564	93.49	72.0576	0.0174737		AC013489.1	0.233938	25.6397	109.167	7.25165	26.1158	43.5516	101.862	144.772	80.8684	0.0390828
ZNF605	3.83458	228.44	59.6208	229.867	286.517	168.937	42.0697	63.8931	72.8997	0.0447671		PIK3IP1-DT	0.234097	18.0578	77.0919	4.23458	26.5622	23.3765	85.5496	56.8296	88.8964	0.0498746
SYTL4	3.80101	610.509	160.503	657.017	694.495	480.013	207.449	156.98	117.081	0.0164157		MYO10	0.234395	63.085	270.197	64.2144	67.7715	57.269	39.9197	169.75	600.92	0.0218017
FBXL14	3.60167	425.48	118.786	605.602	62.2607	608.577	0	0	356.358	0.0474622		KATNB1	0.234396	142.47	608.876	133.66	141.541	152.21	811.949	124.671	890.009	0.00666855
NUDT15	3.60128	730.793	202.47	566.71	886.921	738.747	203.523	276.804	127.083	0.0130299		MARCHF7	0.236059	1035.57	4389.01	2492.26	443.133	171.313	4321.16	5818.47	3027.41	5.55776e-10
RN7SL3	3.58674	7518.69	2095.78	10618.9	10374	1563.16	2133.48	3044.84	1109.03	4.15317e-09		AP001931.2	0.249118	71.9102	289.795	20.8244	194.906	0	479.99	75.1205	314.274	0.039181
NUP188	3.3859	713.208	209.393	193.188	239.73	1706.7	111.098	325.564	191.516	0.0266861		IPP	0.250781	59.3949	236.662	137.233	29.1283	11.823	445.156	231.023	33.8059	0.046571
LINC00342	3.29982	742.695	223.796	550.853	427.832	1249.4	122.942	442.206	106.24	0.0206236		CCDC77	0.250925	33.8677	135.466	32.7157	13.2523	55.635	45.4825	6.31096	354.605	0.0463464
MT-RNR1	3.29406	178479	53970.9	89167.9	118376	327894	45882.8	68454.8	47575.1	0		BTF3L4	0.251688	666.835	2644.09	256.962	769.465	974.076	2234.08	2953.84	2744.34	1.66401e-06
TNRC6C	3.22311	728.375	225.731	505.89	869.233	810.001	241.494	225.817	209.884	0.029529		AC005192.1	0.252397	48.4512	193.125	75.5456	69.8079	0	174.694	51.6973	352.985	0.0293997
ZYX	3.1932	803.853	250.872	928.989	808.837	673.734	326.234	389.382	37.0003	0.0170078		EBF3	0.253549	50.1768	197.135	14.6886	29.908	105.934	280.603	134.277	176.526	0.0353045
MTND1P23	3.14727	1143.07	363.531	1345.94	1440.22	643.066	218.561	448.202	423.83	0.00788366		AVEN	0.254186	50.479	197.629	0	27.8496	123.587	268.244	141.824	182.82	0.034407
RNF10	3.09374	2777.2	897.434	2542.98	3151.47	2637.14	1149.45	697.204	845.645	0.000159048		CSPG4	0.256445	99.0816	388.305	297.245	0	0	618.589	0	546.328	0.0382961
PPP2R5E	3.03527	3107.26	1022.38	2874.73	3127.41	3319.66	1404.72	883.148	779.26	9.59372e-05		ZNF624	0.258452	55.8059	215.88	111.251	20.2878	35.8785	22.6719	377.11	247.859	0.040896
RN7SL128P	3.02295	1032.14	341.585	1500.11	1278.11	318.195	658.692	210.811	155.251	0.0196826		HIP1	0.259364	201.708	782.808	253.921	217.11	134.094	204.059	102.299	2042.07	0.00373951
SOCS7	2.99191	1984.87	665.789	2368.27	2291.51	1294.83	855.185	74.574	1067.61	0.000942143		ZNF783	0.261673	49.9564	191.617	82.5528	48.644	18.6724	143.037	121.897	309.916	0.0386378
5_8S_rRNA	2.93934	3374.28	1145.66	3616.49	2615.31	3891.05	1318.78	1270.47	847.725	2.96914e-05		WBP1L	0.262307	144.324	549.88	153.33	125.806	153.835	626.193	473.223	550.223	0.0207556
CD151	2.91405	1582.98	541.631	2220.9	414.967	2113.06	792.771	524.812	307.31	0.00459699		C8orf33	0.263353	762.771	2895.47	325.143	784.582	1178.59	3614.8	1156.81	3914.79	1.66401e-06
ETAA1	2.88672	1095.53	378.551	1122.37	1048.52	1115.7	563.551	412.61	159.492	0.0218121		SLC39A10	0.264205	1507	5701.06	1660.52	1265.02	1595.45	4337.46	6257.35	6508.36	6.94618e-10
EIF4G3	2.86572	816.904	285.962	496.588	1700.73	253.396	334.092	153.865	369.928	0.047034		COPZ1	0.264661	888.761	3359.12	898.03	744.267	1023.98	4731.11	1399.66	3946.59	1.94544e-08
PPP6R3	2.8625	1434.3	499.581	2713.81	748.973	840.116	286.518	1047.19	165.04	0.0115545		ZNF765	0.265994	134.626	505.794	77.1234	59.6457	267.109	64.6219	465.825	986.935	0.0250117
WDR5	2.85672	1917.42	671.466	1751.11	2185.85	1815.29	11.295	994.671	1008.43	0.00215289		DUS2	0.269488	253.642	939.187	167.384	177.929	415.614	1017.53	798.489	1001.55	0.00426247
ZNF92	2.76103	1678.49	608.824	1764.4	1215.41	2055.66	516.313	291.403	1018.76	0.00769608		NOMO2	0.282675	1128.79	3984.48	2307.58	648.927	429.863	3902.5	7128.32	922.618	3.50477e-08
NRAS	2.75113	1127.11	408.743	222.239	2974.42	184.687	176.453	972.479	77.2982	0.0309436		AL136295.4	0.283051	192.966	681.453	469.48	49.3386	60.0789	825.119	866.157	353.082	0.029529
MT-RNR2	2.74738	325142	117948	187664	252184	535576	116182	140252	97408.1	0		EXTL3	0.283802	554.366	1947.08	770.487	125.644	766.966	4127.67	1081.9	631.652	0.000180691
NAT10	2.71876	1441.84	529.951	1570.89	1140.04	1614.59	809.054	310.548	470.251	0.0202697		PNPLA3	0.286382	137.848	480.976	175.379	110.214	127.952	509.648	502.05	431.229	0.0452127
NAA30	2.63409	1187.57	447.85	20.4154	1917.69	1624.61	213.203	1113.66	16.6888	0.0364355		SENP3	0.287241	209.403	729.148	303.775	142.94	181.494	1380.93	222.901	583.609	0.0170762
XRN2	2.48956	2966.54	1193.18	1702.91	3691	3505.71	1088.8	606.768	1883.98	0.00361871		GRN	0.288145	617.081	2143.92	1520.37	143.533	187.34	3468.91	1414.39	1548.46	6.36283e-05
TBC1D13	2.44279	1625.86	668.296	1424.55	1762.58	1690.44	129.297	315.176	1560.42	0.0374032		CENPO	0.289612	346.553	1196.05	337.339	366.061	336.258	741.141	1496.82	1350.19	0.0503279
CTBP1	2.42129	1791.92	738.822	2214.47	1167.87	1993.41	1082.65	626.223	507.591	0.0266861		AC118553.2	0.291442	178.664	615.415	217.01	182.139	136.845	178.669	392.603	1274.97	0.00202259
RHOA	2.38595	10047.5	4207.5	12619.9	6696.65	10826	4001.63	4348.78	4272.09	0.000190366		FAM169A	0.292452	257.664	882.511	28.2813	658.151	86.5599	890.381	859.787	897.365	0.0431571
RN7SL4P	2.34006	20892.2	8927.75	23222.6	28698.6	10755.2	16797.1	5511.33	4474.78	9.26924e-05		PSMC1	0.296897	303.613	1018.86	307.311	273.968	329.56	1268.42	1499.03	289.118	0.00967711
ARF6	2.3037	1825.17	789.024	0	2302.47	3173.05	2300.91	0	66.162	0.0391011		GTF2H3	0.300021	229.886	762.908	83.1406	141.752	464.765	774.316	861.396	653.012	0.0105399
CELF1	2.28679	2367.97	1038.42	2410.63	2128.82	2564.47	378.104	630.891	2106.25	0.0306543		DNAJC5	0.300873	647.182	2162.64	0	1941.54	0	3361.6	11.02	3115.3	0.0170762
RN7SL2	2.26908	56380.3	24818.1	61283.8	58976.1	48880.8	39371.1	20504.6	14578.6	9.59372e-05		HIGD1A	0.301284	455.148	1515.18	1264.1	101.348	0	1129.51	1571.5	1844.52	0.000109862
SUGP2	2.2498	1915.83	849.522	942.314	3876.4	928.788	973.705	1428.6	146.256	0.047034		LPIN1	0.315375	238.168	755.429	303.057	192.213	219.233	245.489	984.186	1036.61	0.00153523
TEAD1	2.23217	2836.42	1269.22	3706.16	2613.49	2189.6	888.59	1886.76	1032.31	0.0207101		PLXNB2	0.323236	361.968	1116.07	365.922	295.45	424.531	992.709	1758.65	596.861	0.0266861
SMU1	2.12332	4037.11	1903.97	3966.97	3896.58	4247.8	824.116	1718.57	3169.23	0.0493279		DNAJB6	0.323717	739.238	2286.53	797.012	763.319	657.382	2807.69	1146.53	2905.36	0.0119914
RMRP	2.00907	19983.6	9936.9	22275.3	22759.2	14916.2	15710.3	8660.66	5439.7	0.0192662		NEDD1	0.324384	565.192	1743.04	990.745	243.355	461.476	1382.32	1797.29	2049.52	0.000232273
												PUF60	0.325976	500.693	1531.86	387.196	632.147	482.736	588.279	2938.52	1068.79	0.00211317
												SDCBP	0.33653	733.264	2181.11	1472.16	122.354	605.28	2155.26	1632.55	2755.52	0.0040787
												MTX3	0.345741	441.675	1274.32	281.278	408.977	634.771	678.931	1833.43	1310.61	0.000573983
												HELZ	0.346413	1502.55	4342.45	3146.08	779.478	582.1	3562.11	4935.99	4529.26	0.014059
												PHF2	0.349824	363.333	1036.9	484.759	0	605.239	1047.69	783.666	1279.35	3.21899e-05
												CCNB1IP1	0.358338	1781.62	4964.8	594.095	3379.2	1371.56	3775.51	7582.21	3536.67	0.0369701
												BRD3	0.368398	717.792	1941.37	88.9764	61.016	2003.38	2952.78	166.933	2704.39	2.48243e-05
												H2AC11	0.370087	1868.36	5058.16	4961.49	304.255	339.334	3994.26	5644.23	5535.99	0.00572305
												DIAPH2	0.371396	501.718	1347.41	48.4931	602.495	854.165	770.316	1703.04	1568.87	3.40323e-05
												ZBTB40	0.375557	638.322	1697.33	1151.37	164.005	599.592	2043.64	1807.15	1241.2	0.0255534
												AC087190.3	0.376659	552.637	1460.01	456.979	744.779	456.154	120.309	3976.07	283.645	0.0149259
												ZMYM3	0.387384	1367.49	3535.19	512.312	2650.26	939.912	2939.61	3145.17	4520.78	0.026349
												ERO1A	0.38885	914.981	2341.65	157.5	146.787	2440.65	359.778	3214.07	3451.11	0.000113421
												CUEDC2	0.391452	588.143	1506.01	305.248	1353.29	105.889	1429.41	1443.35	1645.28	0.00675765
												MYH10	0.411388	1842.02	4474.78	235.46	2899.83	2390.76	655.468	6236.86	6532	0.0306543
												TGFBR1	0.414124	1909.03	4589.89	1067.62	296.75	4362.72	3859.45	4825.77	5084.45	0.00116084
												CPSF6	0.415982	1327.29	3173.74	898.82	1158.24	1924.82	2262.09	6203.51	1055.63	0.0011604
												KCNQ1OT1	0.426605	1343.36	3138.46	2875.22	84.5805	1070.29	5240.46	4034.73	140.185	0.000752888
												ATM	0.434686	1467.19	3378.05	1751.68	1744.91	904.977	2110.77	4061.51	3961.88	0.00129314
												CBSL	0.435529	901.665	2069.51	1545.53	30.6153	1128.85	733.037	2471.48	3004.02	0.00153523
												C5orf24	0.444813	2418.23	5431.96	1916.96	2380.07	2957.64	3904.31	5937.98	6453.58	0.028355
												CENPU	0.462145	1347.57	2914.9	1505.27	1429.39	1108.06	3492.43	2722.37	2529.91	0.00149828
												ZNF142	0.466682	1437.41	3086.18	1823.42	1954.36	534.464	1874.67	3466.16	3917.72	0.0119121
												OIP5-AS1	0.48184	1607.6	3343.59	1411.82	2467.96	943.012	1157.58	3734.22	5138.99	0.00685518
												CTBP2	0.48636	1522.94	3135.31	1332.62	2466.36	769.835	2742.01	3179.89	3484.04	0.0120652
												IPO5	0.49279	6067.29	12345.9	5753.32	6639.15	5809.41	10663	4642.26	21732.4	0.0135943

## Sheet: CTLvsBART17
Upregulated in ebv-miR-BART17												Downpregulated in ebv-miR-BART17
Gene	Expressionratio	ExpressionSample	ExpressionControl	RawValuesSample_1	RawValuesSample_2	RawValuesSample_3	RawValuesCTL_1	RawValuesCTL_2	RawValuesCTL_3	FDR		Gene	Expressionratio	ExpressionSample	ExpressionControl	RawValuesSample_1	RawValuesSample_2	RawValuesSample_3	RawValuesCTL_1	RawValuesCTL_2	RawValuesCTL_3	FDR
AC000093.1	Inf	323.363	0	219.204	325.898	424.987	0	0	0	9.91654e-23		ABCF2-H2BE1	0	0	42.4693	0	0	0	64.1648	63.2432	0	9.29748e-09
AC093484.4	Inf	55.2551	0	63.5069	55.5475	46.711	0	0	0	4.55945e-10		AC011497.1	0	0	31.5143	0	0	0	35.0901	47.6616	11.7912	4.78068e-07
AC124944.3	Inf	39.6848	0	63.5069	55.5475	0	0	0	0	4.47933e-08		AC135279.2	0	0	58.7236	0	0	0	46.1184	76.9917	53.0606	4.91016e-11
ADPRH	Inf	27.0846	0	69.9345	11.3193	0	0	0	0	9.0222e-06		AL021154.1	0	0	34.2363	0	0	0	43.1107	22.9142	36.6839	2.43173e-07
AL449212.1	Inf	69.7161	0	109.315	0	99.8332	0	0	0	1.24968e-11		AL136115.1	0	0	43.1074	0	0	0	51.1313	42.1621	36.0288	8.27073e-09
ARL4D	Inf	348.76	0	368.548	282.978	394.753	0	0	0	4.13931e-23		AL139300.1	0	0	70.8161	0	0	0	0	97.1563	115.292	3.73165e-12
BIVM-ERCC5	Inf	62.6887	0	0	23.6467	164.42	0	0	0	4.27125e-11		AL359258.2	0	0	26.696	0	0	0	36.0927	43.9953	0	4.9431e-06
BMS1	Inf	1371.87	0	337.315	3778.28	0	0	0	0	1.09509e-48		CNGA4	0	0	23.651	0	0	0	16.7953	27.007	27.1506	4.87925e-05
EGFL7	Inf	823.63	0	1006.74	1464.15	0	0	0	0	2.89796e-31		DERPC	0	0	193.015	0	0	0	414.063	164.982	0	2.00375e-18
EGR3	Inf	77.7999	0	115.562	62.884	54.9541	0	0	0	8.23695e-13		IRAK3	0	0	21.775	0	0	0	41.8056	23.5195	0	0.000129982
FAM187A	Inf	67.0448	0	31.3256	0	169.809	0	0	0	3.03254e-11		LIMS4	0	0	73.2564	0	0	0	43.1303	90.9789	85.6599	1.59839e-12
GTF2H5	Inf	35.3338	0	35.5237	70.4777	0	0	0	0	7.05236e-07		MIR3939	0	0	22.6184	0	0	0	0	17.4148	50.4403	8.42498e-05
HYAL3	Inf	44.6283	0	29.5686	44.6682	59.6482	0	0	0	9.87581e-09		MIR541	0	0	82578.3	0	0	0	131207	12592.7	103935	0
NBPF11	Inf	35.0245	0	0	5.24033	99.8332	0	0	0	8.87175e-07		MSANTD3-TMEFF1	0	0	38.3788	0	0	0	107.275	0	7.86083	2.45831e-08
RBAK-RBAKDN	Inf	21.216	0	24.6742	19.8715	19.1022	0	0	0	7.14818e-05		SPDYE2	0	0	169.971	0	0	0	98.0378	245.633	166.244	3.34442e-20
SLFNL1-AS1	Inf	78.9089	0	0	25.1536	211.573	0	0	0	6.41514e-13		TPMT	0	0	362.867	0	0	0	0	442.703	645.898	5.30153e-26
TMPPE	Inf	364.447	0	381.041	302.891	409.408	0	0	0	2.03346e-23		RNF182	0.000800778	0.303186	379.296	0	0	0.909557	500.107	0.91022	636.871	5.30153e-26
ZNF137P	Inf	40.8325	0	0	96.7837	25.7138	0	0	0	3.14293e-08		SYS1-DBNDD2	0.00317483	0.607404	190.143	0	0	1.82221	191.951	378.477	0	2.30015e-16
ZSCAN22	Inf	574.068	0	566.357	813.3	342.547	0	0	0	4.84061e-27		MTF1	0.00659965	2.61879	400.152	6.64294	0	1.21344	0	581.662	618.795	1.49287e-22
AC130689.1	231.998	71.092	0.305523	79.1234	134.153	0	0	0.916568	0	7.04459e-11		C17orf113	0.0100861	1.39742	137.616	0	4.19227	0	0	411.539	1.31014	4.30684e-14
SHLD2	80.9576	128.642	1.58274	2.88629	0	383.039	0	3.21594	1.53228	3.73165e-12		QRICH2	0.0203038	7.95149	392.044	0	23.8545	0	557.786	174.91	443.436	7.1065e-17
RNA5-8SN5	59.0729	238.513	4.04217	67.6713	569.1	78.7675	7.01802	1.83314	3.27535	3.06744e-14		RC3H1-IT1	0.0267626	7.7662	290.281	2.08219	15.721	5.49541	319.821	266.721	284.3	1.01524e-13
UPK3BL1	42.7264	200.829	4.66885	9.36987	4.19227	588.924	3.00772	10.9988	0	1.59839e-12		MIR4751	0.0327386	1.00401	30.7154	0	2.09613	0.915901	45.1159	6.41598	40.6143	9.37556e-05
VDAC1P8	42.5742	28.6418	0.669799	4.36023	1.09736	80.4679	1.04972	0.959673	0	8.5967e-05		AP000295.1	0.0375029	2.87136	76.824	2.34442	0	6.26967	155.362	0	75.1101	6.933e-08
WNK3	34.7392	284.194	8.22054	25.5438	527.862	299.175	2.92778	0.801445	20.9324	5.1703e-12		SLCO4C1	0.0399852	43.6426	1102.47	129.096	0	1.8318	999.567	1076.97	1230.88	2.00375e-18
EIF1AXP1	34.04	40.2187	1.19226	117.644	2.09613	0.915901	2.00515	0.916568	0.655069	1.40528e-05		PRKCQ	0.0459809	10.395	226.93	1.03282	30.1522	0	280.477	0	400.313	1.45178e-10
AC007192.1	28.4578	60.0151	2.10767	0	4.19227	175.853	5.01287	0	1.31014	4.78068e-07		ZBTB44-DT	0.054228	1.09889	20.2387	0	0	3.29667	24.3168	15.4611	20.9383	0.00819004
PPP2R3A	26.973	313.463	11.7023	315.403	317.381	307.604	6.58434	2.77159	25.751	7.47216e-11		NDST4	0.0546825	4.26324	78.3003	4.07519	0	8.71453	28.7797	61.3856	144.736	8.37251e-07
EEF1A1P38	26.8679	32.9885	1.22209	24.9863	41.9227	32.0565	0	3.66627	0	0.000437264		CCDC149	0.0547258	1.41823	25.8904	0	1.5484	2.70629	71.2768	0	6.39441	0.00116034
TRIM39-RPP21	26.5791	122.7	4.58284	0	238.959	129.142	0	13.7485	0	9.29748e-09		SEPTIN1	0.0586006	3.71661	63.2137	0	11.1498	0	107.196	82.4451	0	8.99453e-06
PRRT2	23.1596	31.495	1.38115	85.1548	5.98081	3.34926	0	0	4.14344	0.000431285		ZNF833P	0.0607351	9.15901	150.258	0	0	27.477	284.731	141.152	24.8926	3.72756e-09
PDCD6-AHRR	19.4855	125.91	6.52534	340.842	24.0794	12.8087	4.00595	6.40903	9.16104	9.55457e-08		ELF1	0.0630672	1.99832	32.1137	4.49206	1.5029	0	1.43766	3.41773	91.4858	0.000781199
LINC01828	19.1083	31.1538	1.64742	37.928	50.6962	4.8371	0	0	4.94226	0.000953448		TERC	0.0658785	2.78788	42.3874	3.12329	5.24033	0	87.224	36.6627	3.27535	0.000128305
AC009283.1	18.957	22.613	1.19226	3.12329	62.884	1.8318	2.00515	0.916568	0.655069	0.00440629		KIF4A	0.0683975	50.9605	754.484	152.881	0	0	1307	0	956.449	2.45812e-09
LDLRAD3	18.8915	519.406	27.4874	498.093	468.318	591.806	26.6087	44.3701	11.4834	5.56717e-10		AC084198.1	0.0773444	3.12329	40.7642	9.36987	0	0	79.2034	24.7473	18.3419	0.000351667
WDR17	14.2148	231.063	16.3243	386.924	12.0046	294.261	39.7937	5.85311	3.32623	6.86661e-08		IGFN1	0.0781248	1.81954	23.1274	0	0	5.45861	13.846	55.5363	0	0.0101101
AC092681.3	13.3047	18.8157	1.42597	20.8219	28.2978	7.32721	1.00257	0	3.27535	0.0205036		SKIL	0.0790097	1.75737	22.2109	0	5.27211	0	37.7299	19.3456	9.55719	0.0129263
NUS1P1	11.7804	58.014	4.97409	165.534	2.09613	6.41131	6.01545	3.66627	5.24055	0.000180246		TAPT1-AS1	0.0866188	44.8213	518.251	25.7194	108.744	0	541.821	511.732	501.201	5.52802e-08
SNORA73B	11.2964	36.2625	3.21393	30.1918	71.2685	7.32721	4.0103	3.66627	1.96521	0.00213338		RPS26P19	0.0880453	4.83687	55.1268	3.12329	3.1442	8.24311	94.242	3.66627	67.4721	0.000236591
ADAM11	11.0847	154.968	14.1048	432.981	22.721	9.20067	17.6281	13.1695	11.517	3.7603e-06		SDHAP2	0.0895919	7.02191	78.4938	0	0	21.0657	114.294	0	121.188	3.03211e-05
GPATCH11	11.0813	188.39	17.1951	542.792	16.2797	6.09718	35.5955	0	15.9896	2.28025e-06		SH3PXD2A	0.094163	3.39874	36.4429	5.96207	0	4.23416	4.81169	14.9048	89.6121	0.00163586
C13orf46	11.0412	24.3165	2.21019	15.6165	18.8652	38.4678	4.0103	0	2.62028	0.0184063		AC024060.2	0.0942969	3.00739	32.0223	2.08219	4.19227	2.7477	51.1313	3.66627	41.2694	0.00369816
AL139339.2	10.5901	20.4842	1.96521	57.2603	4.19227	0	0	0	5.89562	0.0300357		AL356512.1	0.094334	2.69512	28.7283	5.20548	1.04807	1.8318	81.2086	3.66627	1.31014	0.00549814
PLCH1	9.82267	97.9228	10.0332	237.708	30.8531	25.2079	6.66288	14.9995	8.43734	3.33712e-05		CORO7-PAM16	0.0959461	9.49181	98.9048	17.4804	8.28116	2.71383	1.98043	286.97	7.76391	1.00272e-05
RN7SL737P	9.67488	37.3414	3.88115	53.0959	38.7785	20.1498	9.02317	0	2.62028	0.00366328		AKAP3	0.098286	16.4082	167.647	34.9026	6.84482	7.47707	217.96	236.563	48.4181	1.40528e-05
AC044860.1	9.66282	24.0328	2.4832	24.4222	46.2409	1.43535	2.11042	5.33917	0	0.019481		AL590560.2	0.101766	2.31723	22.7079	0	6.95169	0	44.6743	23.4494	0	0.0297209
AL161756.1	9.57639	39.5994	4.14116	0	15.4407	103.358	0	3.37584	9.04764	0.00233382		AC108479.1	0.10515	2.99399	28.6566	8.98197	0	0	0	66.5034	19.4665	0.00924276
AL356423.1	9.07266	26.4752	2.92172	31.2329	33.5381	14.6544	6.01545	2.74971	0	0.0175578		AC073857.1	0.106713	18.8412	176.869	5.20548	22.0094	29.3088	12.0309	185.147	333.43	3.33818e-05
FP671120.6	8.74494	209.004	23.878	15.6165	76.5089	534.886	35.0901	15.5817	20.9622	1.44757e-05		NCOA5	0.11172	27.9537	249.73	0	15.9686	67.8925	0	402.093	347.098	2.51256e-06
AC013714.1	8.74322	21.2325	2.44186	32.274	16.7691	14.6544	6.01545	0	1.31014	0.0340203		MAFIP	0.1121	5.93905	52.9957	0	17.8171	0	70.1802	35.7462	53.0606	0.00106705
ACBD7	8.56656	117.614	13.6967	175.714	2.47291	174.655	0	41.0901	0	0.00012211		ZSCAN23	0.11214	4.0009	35.6106	0	11.3517	0.651008	22.7461	53.9768	30.1088	0.00434521
CDC42EP2	8.53269	33.8564	3.98592	92.351	1.03984	8.17842	0	10.008	1.94979	0.0110535		LINC00205	0.115356	25.2151	218.559	0	48.1819	27.4633	428.186	68.7424	158.75	6.74017e-06
SOX3	8.46377	30.7694	3.65064	44.7672	35.6343	11.9067	4.0103	3.66627	3.27535	0.0228354		LPAR1	0.115497	23.5227	203.41	11.4079	43.2959	15.8643	5.44791	410.738	194.043	1.24753e-05
ESPN	8.04392	26.0817	3.23919	25.9515	27.3116	24.9821	4.4752	5.24236	0	0.0280433		CRACD	0.116724	46.967	403.482	44.6049	73.2492	23.047	91.9629	558.18	560.302	4.17268e-06
CETN2	7.90456	126.236	16.0251	30.8897	307.524	40.2941	24.618	0	23.4574	0.000127576		GCK	0.119571	3.41085	28.5134	0	6.30001	3.93254	59.5055	8.94096	17.0938	0.0140636
GOLGA3	7.84458	1298.32	165.419	106.962	1712.41	2075.59	293.836	84.8558	117.565	2.40735e-09		CPEB3	0.125994	76.465	609.3	46.9046	175.234	7.25666	830.859	175.271	821.77	1.14294e-06
LINC00997	7.78829	31.6051	4.05548	3.12329	80.7012	10.9908	9.02317	1.83314	1.31014	0.0226992		ZYG11A	0.126352	22.1685	174.943	11.4636	25.5394	29.5024	145.328	336.963	42.5379	0.000157639
AC106827.1	7.65333	24.6758	3.22724	32.274	11.5287	30.2247	6.01545	3.66627	0	0.0439135		FLRT2	0.13119	26.6673	202.647	22.0432	26.2255	31.7331	32.8063	523.019	52.1169	3.8723e-05
AC091057.1	7.56174	56.4658	7.45014	9.36987	5.24033	154.787	1.00257	12.832	8.5159	0.0023964		ZNF184	0.137109	22.1799	163.284	51.99	11.7494	2.80029	246.742	54.1783	188.932	0.000315152
SF3B4	7.27159	534.021	73.5435	227.615	657.212	717.236	0	95.6404	124.99	2.25328e-05		AC092647.5	0.140505	50.5962	360.801	27.0685	124.72	0	0	510.529	571.875	1.40117e-05
AL162231.4	7.23744	88.6925	12.3116	135.343	121.576	9.15901	0	19.2479	17.6869	0.000319421		APOC1	0.140933	3.9242	27.8487	2.52157	9.25103	0	61.3327	20.9041	1.30944	0.032711
MTSS2	7.1108	127.981	18.0798	14.6246	117.365	251.954	7.41233	1.10504	45.7219	0.000268364		AC132008.2	0.143878	9.34957	64.9368	0	0	28.0487	106.143	26.572	62.0957	0.00213338
AGAP9	7.01769	236.352	33.9735	232.165	389.881	87.0106	3.00772	4.58284	94.33	0.000127576		MIR614	0.143924	4.48519	31.2579	4.16439	1.04807	8.24311	6.01545	36.6627	51.0954	0.0185421
FBXO41	6.95818	54.7282	7.90553	100.443	16.9443	46.7979	5.51783	9.87889	8.31987	0.00429231		STXBP5-AS1	0.147157	4.10484	27.9106	0	10.5386	1.77593	47.5951	10.0542	26.0825	0.032884
PAQR6	6.93943	62.4426	9.00411	142.016	1.00562	44.3068	0	27.0123	0	0.00299948		MYO5B	0.150359	8.39362	55.9282	9.53787	0	15.643	129.697	26.847	11.2404	0.00350418
AL035670.1	6.91501	30.4032	4.40728	47.2385	0	43.9711	4.10538	6.43406	2.6824	0.0434044		AC013489.1	0.152296	16.57	109.167	25.3614	15.9733	8.37542	101.862	144.772	80.8684	0.000756933
SACS	6.75165	2610.63	385.99	3380.14	1635.88	2815.89	128.069	990.742	39.16	2.42253e-12		LUZP1	0.154013	64.7191	423.017	139.164	20.0137	34.9797	1212.97	16.5302	39.553	0.000180246
EPHA5	6.74589	162.22	23.9958	33.2342	226.573	226.853	49.9076	20.2256	1.85428	0.000400557		ZNF101P2	0.160267	16.2488	101.052	14.5754	16.7691	17.4021	14.036	274.054	15.0666	0.00129219
CHKB-CPT1B	6.73539	27.2466	4.04015	12.7425	29.4202	39.5771	0	7.82981	4.29063	0.0439135		AC141586.1	0.162982	19.3544	118.806	14.6079	24.8049	18.6504	187.595	117.695	51.1281	0.00103621
HOTAIR	6.70984	45.6999	6.7968	6.80611	12.4103	117.883	14.9685	3.99446	1.42741	0.00799541		MBLAC1	0.164837	5.50767	33.3475	0	12.1125	4.41046	73.8097	21.1856	5.0471	0.035523
JAG2	6.4134	611.852	95.7416	796.483	788.102	250.972	74.6119	114.195	98.418	2.56614e-05		OCIAD1-AS1	0.165056	5.23336	31.9182	3.12329	12.5768	0	6.01545	9.16568	80.5735	0.0346044
AL022238.3	6.32705	344.859	54.49	107.233	47.163	880.181	49.1262	54.0775	60.2664	0.000178756		AC007382.1	0.165231	5.96607	36.4174	6.24658	5.24033	6.41131	6.01545	3.66627	99.5705	0.0251413
EIF2AK2	6.16049	3110.15	506.644	3388.11	1865.74	4076.61	850.998	231.593	437.34	4.11523e-12		AC040162.1	0.165993	10.4673	63.1602	17.0183	0	14.3837	0	138.73	50.7504	0.00529123
AC093512.2	6.12598	337.59	55.5353	916.693	39.943	56.1333	48.8723	73.0942	44.6392	0.000290563		AL031681.2	0.168085	7.28768	43.9189	21.863	0	0	70.1802	0	61.5765	0.0109542
CAPG	6.06584	66.0526	10.9087	72.7691	83.4669	41.9219	18.6392	10.1271	3.95986	0.00458884		UBE2F-SCLY	0.172456	8.71281	50.509	12.9587	3.63911	9.5406	10.4434	123.15	17.9339	0.0128789
TMEM91	6.03589	162.788	27.1523	202.21	167.517	118.638	32.3767	4.47906	44.6012	0.0009595		LINC00294	0.17327	20.999	122.609	39.5617	11.5287	11.9067	30.0772	8.24912	329.5	0.00125096
AC010615.1	5.98516	55.8722	9.38933	0	108.999	58.6177	0	0	28.168	0.00972608		GET1-SH3BGR	0.174336	12.5879	72.1549	0	36.9508	0.812941	0	114.708	101.756	0.00529123
GOLGA6L5P	5.87035	58.4649	9.95607	13.9586	75.0435	86.3926	23.041	3.20793	3.61925	0.0119621		ZMYM1	0.174847	37.4012	216.172	70.6961	12.09	29.4173	88.8784	45.3901	514.248	0.000316421
GRK3	5.81887	670.428	115.384	417.604	1241.79	351.888	329.271	4.35225	12.5284	0.000225823		KMT5A	0.177797	69.1056	388.758	78.2279	65.5433	63.5455	381.028	647.328	137.918	0.000562575
TAP2	5.76938	616.096	107.326	600.409	280.459	967.42	53.4254	66.3554	202.196	0.000114777		RNF146	0.178999	109.012	609.72	52.8629	151.01	123.161	1160.16	260.195	408.808	0.000219375
ZC3H12D	5.76141	36.0862	6.30006	50.8336	7.64689	49.7782	9.95649	1.43303	7.51066	0.0385323		FAM114A2	0.179881	134.538	752.212	265.9	56.4056	81.3073	660.157	866.452	730.027	0.000172518
FAM234A	5.67954	348.701	61.3599	41.9245	88.7442	915.433	56.4622	54.8229	72.7946	0.000462715		AC007325.4	0.18575	13.4834	72.3067	0	15.721	24.7293	80.206	111.821	24.8926	0.00702802
RN7SL674P	5.64782	278.99	49.45	198.85	310.228	327.893	111.286	21.9976	15.0666	0.0011249		WDR89	0.18672	86.7934	464.699	0	228.555	31.8256	249.867	548.453	595.776	0.000750861
ZYX	5.36075	1343.57	250.872	1797.91	1808.5	424.29	326.234	389.382	37.0003	1.76183e-06		CYP26B1	0.189848	11.9051	62.6969	20.2196	5.25274	10.2429	11.5583	164.605	11.9272	0.0148289
AC012313.2	5.3546	48.0673	9.00499	28.1096	27.2497	88.8424	8.0206	4.58284	14.4115	0.0262404		GTF2IP12	0.189945	9.33769	49.287	0	9.73125	18.2818	31.48	14.592	101.789	0.0231922
FBXL8	5.22182	163.072	31.2379	61.0048	346.625	81.5867	70.4405	13.3301	9.9432	0.00304315		NUDT4	0.193062	441.331	2286.51	55.9524	1138.24	129.798	1922.49	2304.09	2632.95	8.27073e-09
AC079684.1	5.20321	188.931	36.5928	277.973	38.7785	250.041	26.0669	10.9988	72.7127	0.0023964		ZNF569	0.193591	141.201	732.165	176.849	209.905	36.8485	402.883	901.136	892.475	0.000476332
AC006252.1	5.19666	115.006	22.0364	110.02	53.2885	181.709	0	66.1091	0	0.00486799		TP53RK	0.195853	52.5613	268.045	25.9746	97.9901	33.7191	324.207	375.227	104.701	0.00204177
GAPDHP60	5.19129	51.8398	9.98813	27.0685	74.4127	54.0382	18.0463	7.33255	4.58549	0.0226992		AC010733.1	0.196015	28.1531	143.825	39.5617	14.6729	30.2247	221.569	186.98	22.9274	0.0027822
CR392039.1	5.12848	1278.57	249.759	817.261	1486.16	1532.3	369.95	153.983	225.344	4.62885e-06		MAP9	0.197322	43.1891	220.188	59.4026	70.1648	0	43.3936	230.251	386.92	0.000953448
RPL7AP11	5.11649	169.349	33.1262	97.8631	303.939	106.245	47.121	29.3302	22.9274	0.00309394		STON1	0.198097	113.486	576.932	156.837	95.4521	88.1705	776.555	67.9127	886.329	0.000351667
NBPF8	5.04112	80.3589	16.0646	184.522	5.26611	51.2883	32.1347	5.52646	10.5327	0.00577843		ZNF236	0.200474	83.3764	418.301	161.831	67.4063	20.8916	524.816	398.864	331.224	0.00212384
CCDC103	5.03678	275.531	55.232	295.287	322.06	209.247	0	0	165.696	0.00339345		LTB4R	0.20204	61.0612	301.279	36.6389	69.4401	77.1045	147.042	672.905	83.8895	0.00193972
EIF4G3	5.03145	1436.91	285.962	308.052	2003.73	1998.95	334.092	153.865	369.928	7.36456e-06		GPR162	0.203185	12.0256	59.39	7.03002	0	29.0467	72.3583	11.941	93.8707	0.0226113
AC006254.1	4.98263	70.1937	14.0618	14.5775	130.651	65.3525	0	26.999	15.1865	0.0136243		TBC1D16	0.206029	132.3	638.592	59.4836	192.906	144.51	42.0373	1859.34	14.4016	0.00158507
PKD1P3	4.92058	97.7636	19.8878	41.2429	246.108	5.94044	19.8518	20.1653	19.6463	0.0113927		AC024560.5	0.208674	14.4325	69.3244	6.24658	17.8171	19.2339	21.0541	65.0764	121.843	0.0160228
SEMA3F	4.8761	229.044	46.7668	94.9677	298.826	293.339	15.8745	114.793	9.6325	0.00316091		C1orf226	0.208853	61.6582	296.581	70.1533	66.7183	48.1031	668.91	2.7248	218.11	0.00266127
ABHD18	4.84195	295.256	60.8978	77.9694	44.5673	763.232	59.3714	70.1833	53.1387	0.00395682		AC026356.1	0.209173	12.3549	59.138	17.6986	1.04807	18.318	24.0618	112.738	40.6143	0.0267151
TECPR2	4.65501	293.369	63.3181	494.046	92.5301	293.532	30.911	83.65	75.3932	0.00562961		NOP9	0.210146	301.417	1437.22	430.912	151.934	321.405	1142.66	2246.89	922.118	3.56669e-06
MIR1305	4.56743	95.5355	21.0501	211.343	23.0575	52.2064	14.036	27.4971	21.6173	0.0179408		MAPK11	0.210599	24.2142	114.955	14.0843	15.1913	43.3671	56.1901	170.938	117.738	0.00799541
C17orf107	4.54411	63.0918	13.9015	51.8833	54.3198	83.0723	15.9883	14.6168	11.0995	0.0295342		AL606760.1	0.211224	9.95857	47.4514	17.5872	0	12.2885	45.0396	33.9596	63.355	0.0439135
ZNF516	4.44861	91.7697	20.6976	157.827	37.3257	80.1569	15.1395	32.0108	14.9424	0.0173667		TMTC3	0.214891	1172.98	5464.99	772.915	1026.34	1719.67	4063.65	6178.88	6152.44	3.37848e-13
PRRT3	4.4295	129.533	29.3034	107.878	47.7155	233.005	57.4882	11.5152	18.9067	0.0102133		AC092053.3	0.216506	17.6986	82.4956	53.0959	0	0	59.1519	109.072	79.2634	0.00753585
LINC01341	4.42713	136.509	30.9933	212.997	78.1208	118.41	82.1502	0	10.8297	0.0113028		ZNF28	0.222692	105.488	476.084	132.842	158.734	24.8897	10.9851	589.011	828.257	0.00237937
CACNA2D4	4.40441	72.3595	16.3888	21.7659	174.746	20.5669	9.31578	31.2276	8.62298	0.02651		GEN1	0.223771	136.054	607.637	86.4176	40.0055	281.738	177.465	1029.43	616.014	0.00270156
AC008735.4	4.40409	74.3584	16.8901	54.137	119.48	49.4587	9.02317	26.5805	15.0666	0.0237801		RPLP0P6	0.224974	182.773	814.235	136.384	136.249	275.686	74.1905	1057.72	1310.79	0.000751787
CKS2	4.30831	207.854	48.34	180.11	226.382	217.069	92.2369	26.5805	26.2028	0.00804814		XPA	0.2259	25.7114	113.669	17.9694	14.0585	45.1063	23.0741	225.898	92.0354	0.0129263
EEF1A1P19	4.27486	461.789	108.418	648.603	300.795	435.969	109.281	116.404	99.5705	0.00756536		R3HCC1L	0.22661	45.9608	202.445	0	130.556	7.32638	443.559	140.093	23.6823	0.00535197
AC126474.2	4.19928	69.0132	16.4412	12.4932	90.1338	104.413	36.0927	2.74971	10.4811	0.0385323		ZBED8	0.227667	33.196	147.246	75.8283	0	23.7596	78.0241	92.3642	271.35	0.0139795
AC233968.1	4.1963	77.676	18.506	29.1507	18.8652	185.012	38.0978	8.24912	9.17097	0.0234374		NBPF15	0.227747	150.035	665.255	284.992	101.588	63.5232	681.292	69.1921	1245.28	0.00363178
RCC1	4.10104	857.278	208.638	516.73	335.704	1719.4	67.3939	409.329	149.193	0.000811938		DIAPH2	0.229749	308.725	1347.41	371.912	0	554.264	770.316	1703.04	1568.87	3.01467e-05
PANX2	4.10044	570.597	140.23	562.475	546.538	602.778	68.7102	11.0852	340.895	0.00387272		NAB1	0.23273	275.868	1186.02	237.61	297.615	292.378	1726.5	1311.5	520.057	3.56323e-05
MYPOP	4.02029	269.078	67.4721	182.192	315.468	309.575	0	0	202.416	0.019053		PTPRS	0.235446	113.433	485.218	82.2389	125.629	132.43	24.5587	109.562	1321.53	0.00311687
TRIM46	4.01889	286.739	71.5301	389.15	231.484	239.583	53.9755	102.358	58.2574	0.0178079		C21orf91	0.236417	134.169	568.244	82.3017	134.972	185.232	78.677	795.085	830.97	0.00311687
RN7SL752P	3.98798	112.805	28.3759	115.562	125.768	97.0855	61.1571	8.24912	15.7217	0.0300257		MYO5A	0.236865	33.1037	139.55	40.1959	25.3476	33.7676	54.4901	337.632	26.5267	0.0139795
AP002990.1	3.9583	6504.62	1646.72	6079.93	0	13433.9	928.247	1928.29	2083.63	1.36521e-09		MYNN	0.236942	102.718	433.488	35.9348	31.7009	240.519	187.43	538.725	574.308	0.00799541
AC005329.1	3.90854	178.569	45.8374	301.896	156.413	77.3976	54.4464	61.4683	21.5975	0.0228297		AC024940.5	0.237991	125.293	527.384	10.411	225.334	140.133	294.757	361.128	926.268	0.00223129
TEX15	3.85928	366.542	94.9923	204.822	170.242	724.562	176.389	61.4386	47.1493	0.0178079		AC093788.1	0.238251	106.823	450.598	169.699	135.201	15.5703	1292.32	10.9988	48.4751	0.0062099
AC104137.1	3.80184	123.744	32.7237	141.589	114.239	115.404	45.1159	9.16568	43.8896	0.0300357		AD000671.1	0.238749	46.4057	194.194	0	0	139.217	293.754	100.823	188.005	0.00924276
GOLGA2P7	3.78975	110.479	29.2185	102.175	112.159	117.104	13.5852	37.4992	36.5711	0.0436083		SNRNP27	0.239498	39.3961	165.264	24.0382	27.4347	66.7154	92.9469	60.8198	342.024	0.0195289
LINC00342	3.78524	845.703	223.796	1382.88	577.703	576.522	122.942	442.206	106.24	0.00210914		CD320	0.244096	248.356	1018.39	153.407	178.155	413.506	1439.27	801.007	814.887	0.000187437
ASAH2	3.77513	148.644	39.2145	96.5954	45.3032	304.033	14.4456	96.6968	6.50116	0.0376037		NDUFA7	0.246062	67.8443	276.287	49.2793	77.751	76.5026	560.864	96.0282	171.97	0.0138536
MIR935	3.74239	169.511	45.2596	34.3562	208.565	265.611	82.2111	29.3302	24.2376	0.032884		CBLL1	0.246937	273.362	1106.27	205.798	217.202	397.085	577.746	1935.3	805.769	0.000131334
MIR3648-2	3.7075	2809.93	759.607	2079.07	3419.84	2930.88	1201.08	425.288	652.449	1.61642e-06		SYF2	0.247216	58.8491	239.686	147.132	16.7386	12.6766	179.679	337.816	201.564	0.0113028
ZNF526	3.70226	1120.9	301.66	1179.65	1113.91	1069.13	0	904.98	0	0.000586955		HEG1	0.248969	245.465	985.338	81.9077	229.526	424.962	373.944	1426.14	1155.93	0.000231539
IQSEC1	3.68107	175.783	47.8134	100.317	62.2286	364.804	72.4805	27.4041	43.5555	0.032884		CCT6P1	0.249318	77.0036	309.759	40.2676	147.079	43.6637	450.242	110.085	368.951	0.00794395
TAB3	3.65993	1441.28	393.798	415.9	1730.72	2177.23	710.845	217.408	253.14	0.000398383		APC	0.250535	110.672	443.795	54.7061	121.883	155.427	156.553	189.071	985.763	0.0106343
UBA7	3.65805	114.351	31.3518	137.144	107.626	98.2821	33.4191	33.0383	27.5982	0.0464316		AL162742.2	0.253452	29.8791	118.163	29.1507	29.3459	31.1406	10.0257	178.731	165.733	0.0222046
CD151	3.65751	1977.89	541.631	2013.59	1448.58	2471.5	792.771	524.812	307.31	1.40528e-05		AC087289.3	0.254273	27.9228	109.8	27.0685	35.6343	21.0657	173.445	144.818	11.1362	0.0315813
PLEKHH3	3.60912	961.703	267.674	838.351	1279.14	767.616	240.79	140.743	421.488	0.00205167		LIN7C	0.255102	384.99	1506.47	0	1154.97	0	2898.44	1259.37	361.598	6.77232e-05
KLF12	3.5998	1329.73	370.574	1886.93	1704.17	398.075	223.718	544.546	343.457	0.000953448		GLIPR2	0.258079	67.5918	262.591	118.545	60.6018	23.6282	338.408	393.813	55.5534	0.0200497
RTEL1-TNFRSF6B	3.59614	294.976	82.3794	377.737	326.425	180.764	105.568	59.0865	82.4833	0.032711		VRK2	0.258219	76.1516	296.439	30.0599	131.289	67.1061	117.793	77.2716	694.252	0.0134057
PPP6R3	3.57685	1791.45	499.581	1034.29	3112.19	1227.86	286.518	1047.19	165.04	5.31847e-05		FUT9	0.258917	90.5458	348.929	0	3.0431	268.594	324.869	395.372	326.546	0.0124445
SLC2A3P1	3.56302	382.981	107.713	88.4932	180.268	880.181	122.314	31.1633	169.663	0.0340203		RESF1	0.258984	205.26	799.48	543.785	31.8637	40.1312	692.337	836.746	869.355	0.00307331
FGFR3	3.5446	478.124	135.149	339.033	909.427	185.912	159.165	120.411	125.871	0.0213872		PPP1R9A	0.259019	60.2633	233.595	130.265	42.108	8.41686	315.564	348.29	36.9299	0.0164947
ELOVL5	3.46321	3221.05	932.863	3062.08	3287.52	3313.55	756.555	895.77	1146.26	1.18205e-05		LINC00858	0.259419	37.1119	142.952	0	56.3741	54.9616	99.7286	153.966	175.161	0.0346044
SRCAP	3.41507	2629.56	773.777	4189.25	2880.9	818.528	715.811	807.992	797.527	1.23477e-05		CENPQ	0.261104	175.322	676.222	181.151	344.814	0	736.892	41.2456	1250.53	0.0112166
ZNF100	3.33263	1123.93	339.029	1370.63	451.271	1549.89	225.962	233.698	557.427	0.00237937		SDCCAG8	0.272697	169.102	622.691	258.34	180.106	68.8593	797.009	603.272	467.791	0.0495088
ST6GALNAC6	3.23398	732.741	227.941	1059.26	354.194	784.773	258.213	110.39	315.222	0.0207767		HIP1	0.2746	213.512	782.808	127.377	328.923	184.236	204.059	102.299	2042.07	0.0180006
DHX34	3.19837	493.001	154.552	540.533	571.818	366.652	183.537	152.119	128	0.0340592		SLU7	0.275655	66.3597	242.596	102.298	35.0296	61.7517	104.059	135.175	488.555	0.00607917
AC005261.1	3.17099	481.094	152.137	642.357	235.815	565.111	154.397	181.481	120.533	0.0417277		SMCO4	0.27787	51.1208	183.795	22.1086	113.006	18.248	118.31	298.389	134.687	0.0261069
SNORD3A	3.03639	1216.64	401.338	900.549	1320.56	1428.81	561.442	314.383	328.19	0.00609494		IMMT	0.277946	416.043	1502.83	440.762	523.13	284.236	564.013	1630.23	2314.24	0.0314031
ANKHD1-EIF4EBP3	2.9914	1816.44	607.154	1194.95	1359.97	2894.42	1196.47	467.652	157.345	0.000778495		FAM169A	0.278862	245.059	882.511	327.036	381.021	27.1213	890.381	859.787	897.365	0.000225823
CDC37	2.96138	2555.4	862.273	2182.63	2527.47	2956.11	632.803	1522.97	431.049	0.000180246		AC139795.1	0.279041	87.5808	314.54	110.828	26.8882	125.026	355.881	373.686	214.053	0.00251329
GIGYF1	2.93993	2411.34	820.981	1866.68	2821.04	2546.3	1528.21	603.622	331.113	0.000351667		TGFBR1	0.280203	1275.43	4589.89	3236.6	299.654	290.022	3859.45	4825.77	5084.45	0.0181272
ITSN2	2.81682	810.552	288.477	1252.82	483.282	695.555	218.505	457.475	189.451	0.0378157		NRSN2	0.280899	64.7298	231.134	27.4142	142.742	24.0328	126.015	174.008	393.38	1.24846e-08
RN7SL128P	2.81288	959.232	341.585	821.426	1198.99	857.283	658.692	210.811	155.251	0.0260037		H3C14	0.281004	396.363	1416.39	502.85	285.074	401.165	843.165	1500.42	1905.6	0.0300357
CCNF	2.76771	1191.46	431.732	1436.45	150.703	1987.23	1088.49	92.5906	114.119	0.0175578		HERC2P2	0.288342	290.359	1005.41	181.131	246.888	443.06	426.225	1910.43	679.571	0.000308147
ARL17B	2.76334	1665.43	604.751	2001.35	1602.29	1392.67	1149.34	307.888	357.028	0.00364404		TRERF1	0.288522	149.456	516.528	9.28546	2.07725	437.004	535.59	657.439	356.555	0.00200959
FOS	2.64658	1707.25	646.965	1848.16	1426.37	1847.23	450.315	734.139	756.442	0.00556347		TMEM183B	0.288954	67.4458	235.417	164.493	24.1055	13.7385	301.775	164.066	240.41	0.0139795
RAP1A	2.60964	998.43	384.178	700.347	854.116	1440.83	503.304	74.9883	574.243	0.0404743		SEC62	0.288993	888.322	3080.75	645.888	1109.89	909.192	2002.81	3210.32	4029.12	0.0346044
RNF10	2.55469	2282.72	897.434	3091.48	2602.02	1154.65	1149.45	697.204	845.645	0.00376933		CYP4V2	0.292857	206.48	706.038	201.231	119.91	298.299	1054.63	664.502	398.987	2.29439e-06
RN7SL4P	2.53243	22562.3	8927.75	21128	27061.1	19497.7	16797.1	5511.33	4474.78	9.51421e-07		SEMA6D	0.296807	98.6315	333.898	85.8747	64.6775	145.342	255.727	155.358	590.608	0.0175578
ATF7	2.50831	2172.2	867.871	2002.27	1675.93	2838.4	641.42	986.519	975.675	0.00549837		ZNF765	0.301996	152.384	505.794	31.2208	336.001	89.9303	64.6219	465.825	986.935	0.0316792
MBD3	2.45838	2481.63	1014.55	4090.02	1577.67	1777.2	895.088	1051.92	1096.65	0.00404013		CHIC1	0.302401	292.393	966.716	36.2564	439.207	401.715	803.594	958.637	1137.92	0.0202636
INTS1	2.4066	1426.05	595.305	1340.72	389.234	2548.21	332.648	374.261	1079	0.0404743		PASK	0.302436	342.846	1134.87	218.601	297.319	512.617	836.413	1286.4	1281.8	0.0031741
EHMT1	2.37164	1532.3	647.997	1331.24	2460.71	804.943	619.048	574.801	750.143	0.032711		MAPRE1	0.302845	519.761	1728.96	434.137	228.479	896.667	563.447	82.4912	4540.94	0.00172437
KANSL3	2.35559	1598.83	679.148	507.695	2301.77	1987.03	541.893	674.795	820.755	0.0268194		HIGD1A	0.304505	461.472	1515.18	89.3016	427.398	867.718	1129.51	1571.5	1844.52	0.000187437
SCARNA2	2.34957	2647.21	1128.89	2336.22	3174.59	2430.8	1868.8	803.831	714.026	0.00924276		HMGCL	0.306524	338.636	1107.39	263.078	256.328	496.502	1202.92	854.947	1264.3	0.000765449
EWSR1	2.30465	11313.6	4926.52	12766.1	4297.76	16876.9	4463.97	4285.31	6030.27	0.000648899		CAMKK2	0.312344	454.047	1459.35	621.01	459.63	281.503	306.057	2104.38	1967.61	0.00205167
RBMX	2.29924	11799.3	5160.11	9845.4	11847.7	13704.9	1623.49	2806.93	11049.9	0.00079808		RFC3	0.316398	423.718	1341.44	375.605	280.272	615.278	691.528	1770.9	1561.89	0.00128585
EFTUD2	2.29346	5797.57	2534.21	5511.96	6071.23	5809.52	4124.56	1638.47	1839.59	0.00161991		TRMT5	0.317816	382.459	1202.17	0	0	1147.38	1128.23	1018.16	1460.13	0.00205167
RPPH1	2.25846	72157.6	32010.8	63747.4	77052.8	75672.7	47532.1	25645.6	22854.7	0.0113028		SPOUT1	0.328478	157.758	480.217	163.971	104.242	205.062	682.2	668.423	90.0278	0.00319973
SKI	2.14319	3015.63	1408.07	2926.24	3060.92	3059.72	1501.41	1925.22	797.58	0.024241		MARCHF7	0.332702	1449.63	4389.01	3858.54	332.429	157.91	4321.16	5818.47	3027.41	0.0464667
EGR1	2.09464	2810.28	1346.45	2999.4	2819.3	2612.15	1619.16	977.062	1443.12	0.0453337		SDCBP	0.333801	725.915	2181.11	634.49	338.631	1204.62	2155.26	1632.55	2755.52	2.29439e-06
RMRP	2.02861	20123.2	9936.9	19534.1	22166.6	18668.8	15710.3	8660.66	5439.7	0.000634879		DGKE	0.338366	308.224	913.299	439.027	254.461	231.183	873.063	1255.61	611.227	0.000451521
MAVS	2.01656	3378.34	1684.42	0	4262.42	5872.61	3.02844	9.22882	5041	0.0296973		CLIP1	0.342228	390.459	1144.59	413.328	362.858	395.19	1444.49	873.129	1116.14	0.0113439
												DAP3	0.351728	562.481	1603.13	419.862	630.225	637.358	1232.57	1495.18	2081.65	0.0076577
												ZNF512B	0.357187	382.195	1072.28	0	1146.59	0	1641.21	161.316	1414.29	0.00316091
												BMPR1A	0.357442	383.868	1075.71	403.585	365.428	382.59	724.306	1528.26	974.578	0.0132359
												TMEM219	0.357661	354.006	991.594	264.139	536.333	261.547	915.952	1029.82	1029.01	0.0132359
												N4BP2	0.360945	392.788	1088.02	13.8866	125.138	1039.34	1321.35	627.811	1314.91	0.0185671
												RBM12	0.361645	1866.35	5186.83	3196.72	0	2402.32	3530.99	5846	6183.51	0.0147534
												ALG10B	0.364129	438.854	1205.85	323.258	746.172	247.13	2239	1035.23	343.334	4.24457e-06
												IFT80	0.369438	618.911	1676.46	372.787	682.749	801.197	2172.29	1553.65	1303.42	0.0165949
												MAPK1IP1L	0.36954	821.731	2222.92	170.576	1984	310.615	2110.8	2526.09	2031.88	0.00346689
												DCUN1D1	0.380771	410.32	1074.19	0	0	1230.96	790.631	1553.11	878.84	0.00134759
												NIT2	0.383273	528.052	1381.23	519.479	636.947	427.729	1261.54	1468.06	1414.09	0.0270071
												PRR14L	0.384712	1127.87	2951.75	2155.3	194.555	1033.74	4718.31	1290.11	2846.83	0.0178314
												VPS35L	0.390394	345.868	891.837	529.075	329.65	178.877	636.486	614.82	1424.2	0.0010002
												SUZ12	0.394498	630.13	1597.42	433.549	694.042	762.8	679.528	2563.77	1548.96	0.0464316
												BRCA2	0.39558	1917.07	4851.68	1416.66	1724.52	2610.03	3590.77	5930.26	5034.01	0.0116557
												TAB2	0.395843	2824.63	7167.56	2771.44	4817.07	885.371	7866.07	4145.01	9491.59	8.76803e-05
												PEF1	0.395889	1042.61	2654.99	2626.51	30.9896	470.335	730.985	3625.86	3608.12	9.9992e-06
												LPGAT1	0.399853	801.784	2012.85	338.381	1382.94	684.036	1280.18	945.17	3813.21	0.00148714
												C18orf54	0.402907	728.803	1808.22	25.3599	776.533	1384.52	1440.34	1660.78	2323.53	0.00929109
												BCAT1	0.40669	6643.78	16357.8	3776.13	9458.71	6696.49	15060.2	16164.5	17848.7	0.00740152
												CDC73	0.409615	1167.74	2848.44	721.873	1982.05	799.297	3555.05	3947.46	1042.81	0.0487736
												RPL34	0.4117	2006.36	4882.72	2010.26	1634.15	2374.69	3885.73	6043.52	4718.91	6.74017e-06
												MOB4	0.41353	1251.46	3025.32	148.513	1852.99	1752.88	2185.95	3238.03	3651.96	0.00319973
												EEF1G	0.413878	12623.4	30623.5	16330.4	9908.83	11631.1	29906.4	28091	33872.9	0.000180246
												RFC5	0.414555	622.568	1510.46	1154.66	326.069	386.98	2199.39	1117.8	1214.17	0.00415798
												QRICH1	0.422363	762.479	1807.82	466.396	1140.03	681.006	1716.44	1804.34	1902.68	0.000451284
												ZBTB39	0.422771	552.823	1321.08	1658.47	0	0	0	1903.71	2059.54	0.0265668
												ERO1B	0.423129	685.694	1620.93	223.927	1146.36	686.792	1433.57	1723.63	1705.6	0.0136107
												TWF1	0.423543	719.874	1699.85	239.167	1155.92	764.531	1340.01	1938.3	1821.26	0.0497661
												TMEM106B	0.423572	1294.5	3056.09	847.097	1326.54	1709.88	2797.57	4069.73	2300.96	0.0212041
												MRPL19	0.424338	924.356	2184.46	463.885	1915.95	393.229	2607.64	1128.61	2817.14	0.0184528
												C5orf22	0.426145	769.818	1809.92	596.566	804.219	908.668	1748.17	1759.94	1921.65	0.00549814
												TET3	0.426308	681.607	1612.67	1757.75	63.9581	223.11	1705.09	1448.35	1684.58	0.00916787
												ZNF445	0.432967	1306.62	3021.85	605.207	2864.59	450.055	3962.29	2325.46	2777.8	0.0152265
												GABPA	0.435876	1099.66	2531.19	1375.4	1820.85	102.717	2297.43	2983.34	2312.8	0.0213207
												MEF2A	0.437414	712.2	1634.34	1075.92	583.76	476.916	584.194	2453.63	1865.21	0.00799541
												AGFG1	0.438156	1503.47	3438.05	949.967	1663.47	1896.96	2463.74	3343.7	4506.7	0.00762216
												PAWR	0.439728	1180.03	2700.48	1347.56	876.474	1316.08	1402.52	1352.97	5345.94	0.0292229
												TPX2	0.444493	2911.25	6562.31	2306.28	3446.16	2981.32	5893.61	6774.28	7019.05	0.00351935
												NID1	0.444659	4442.19	10056.9	9120.33	2452.7	1753.53	9405.31	9938.09	10827.2	0.00924276
												RBM18	0.451933	1276.26	2834.46	1434.66	1898.38	495.752	2210.64	2898.97	3393.76	0.000369717
												MZT1	0.45419	1771.26	3915.88	2588.17	2722.88	2.7477	2870.37	4931.14	3946.14	0.000499146
												EXOC2	0.455696	1016.04	2238.33	1400.94	619.042	1028.14	1504.63	2611.13	2599.23	0.0150393
												RBM39	0.456186	4226.28	9301.69	4422.64	4822.33	3433.88	7328.45	7778.71	12797.9	0.00343507
												PHKA1	0.458772	1079.98	2353.66	411.953	1759.17	1068.83	1643.85	3065.31	2351.83	0.0175037
												UBA6	0.46217	2392.5	5188.01	2050.71	2113.19	3013.62	4038.65	5513.74	6011.64	0.00105437
												TJP1	0.462891	1777.97	3836.78	626.644	1945.99	2761.28	3998.41	4794.26	2717.68	0.0173667
												GRN	0.46642	1000.59	2143.92	134.21	1272.12	1595.44	3468.91	1414.39	1548.46	0.00259135
												SETX	0.467203	1728.42	3702.83	1637.98	917.437	2629.84	4958.97	4094.74	2054.79	0.00561578
												HECA	0.470843	1543.99	3288.26	1624.11	966.318	2041.54	2955.59	3339.06	3570.13	0.0315813
												RNF14	0.472004	984.821	2093.66	1304.53	48.7203	1601.21	1093.95	2589.61	2597.43	0.0074841
												AKIRIN1	0.474641	1498.73	3158.02	467.045	1392.83	2636.3	2436.88	3327.41	3709.76	0.0133852
												MAGI3	0.474997	1084.61	2282.73	778.766	1646.68	828.387	2776.25	3076.11	995.838	0.0399669
												ZGRF1	0.480969	1211.42	2520.49	961.479	1016.84	1655.96	2448.78	3126.36	1986.32	0.0180636
												PRKAA2	0.481951	3496.84	7290.96	4984.77	4984.6	521.155	6676.14	6899	8297.75	0.0292648
												RNF2	0.485283	1483.7	3063.05	942.885	2020.92	1487.31	3109.34	2666.59	3413.22	0.0340592
												PITPNB	0.489267	1873.39	3825.9	600.344	812.108	4207.73	518.544	5951.5	5007.66	0.00200959
												DNAJB6	0.49249	1121.71	2286.53	954.067	1724.52	686.548	2807.69	1146.53	2905.36	0.0278936

## Sheet: CTLvsBHRF1
Upregulated in ebv-miR-BHRF1												Downpregulated in ebv-miR-BHRF1
Gene	Expressionratio	ExpressionSample	ExpressionControl	RawValuesSample_1	RawValuesSample_2	RawValuesSample_3	RawValuesCTL_1	RawValuesCTL_2	RawValuesCTL_3	FDR		Gene	Expressionratio	ExpressionSample	ExpressionControl	RawValuesSample_1	RawValuesSample_2	RawValuesSample_3	RawValuesCTL_1	RawValuesCTL_2	RawValuesCTL_3	FDR
AC000093.1	Inf	137.523	0	161.017	251.553	0	0	0	0	9.55705e-17		AC010997.4	0	0	48.2266	0	0	0	62.1596	32.0799	50.4403	1.24574e-07
AC012651.1	Inf	23.7179	0	58.061	13.0926	0	0	0	0	2.48144e-05		AC012531.3	0	0	30.2553	0	0	0	3.00772	36.6627	51.0954	4.21952e-05
AC093484.4	Inf	43.2203	0	24.2569	49.5777	55.8264	0	0	0	1.10751e-08		AC025279.1	0	0	23.4291	0	0	0	30.0772	19.2479	20.9622	0.000549064
AC245033.1	Inf	38.5932	0	110.738	5.0418	0	0	0	0	9.13227e-08		AC135279.2	0	0	58.7236	0	0	0	46.1184	76.9917	53.0606	1.07354e-08
AL353807.3	Inf	120.791	0	153.978	208.394	0	0	0	0	1.85247e-15		AL139099.1	0	0	62.3373	0	0	0	43.1107	143.901	0	4.84927e-09
AL662899.2	Inf	44.5128	0	83.4976	50.0409	0	0	0	0	8.54744e-09		AL359258.2	0	0	26.696	0	0	0	36.0927	43.9953	0	0.00026199
AP001318.2	Inf	101.142	0	94.452	140.131	68.8445	0	0	0	8.1639e-15		AL513478.4	0	0	27.8517	0	0	0	55.1416	28.4136	0	0.000167353
BIVM-ERCC5	Inf	126.9	0	62.0743	0	318.626	0	0	0	6.00022e-16		C17orf113	0	0	137.616	0	0	0	0	411.539	1.31014	1.85247e-15
POC1B-GALNT4	Inf	348.916	0	187.727	375.614	483.406	0	0	0	2.04178e-22		COL6A3	0	0	22.3511	0	0	0	39.9029	18.0253	9.12523	0.000886615
SLC14A1	Inf	27.1135	0	4.31033	24.9269	52.1033	0	0	0	1.819e-05		FAM47E-STBD1	0	0	232.103	0	0	0	23.8056	380.86	291.643	2.07931e-19
TRIM38	Inf	280.379	0	0	457.963	383.172	0	0	0	1.90412e-21		KMT2E-AS1	0	0	20.4135	0	0	0	30.0772	31.1633	0	0.00290708
ZNF137P	Inf	20.6918	0	49.5774	12.4979	0	0	0	0	0.000132152		MBLAC1	0	0	33.3475	0	0	0	73.8097	21.1856	5.0471	6.70885e-06
ZNF284	Inf	69.6212	0	167.689	41.1747	0	0	0	0	1.24425e-11		MIR541	0	0	82578.3	0	0	0	131207	12592.7	103935	0
AC079594.1	74.6017	23.0469	0.305523	3.16394	0	65.9767	0	0.916568	0	0.000207629		PRKCQ	0	0	226.93	0	0	0	280.477	0	400.313	4.19875e-19
AL031282.2	68.465	30.1135	0.436713	0	89.0718	1.26878	0	0	1.31014	1.94853e-05		RAB4B-EGLN2	0	0	152.58	0	0	0	12.9754	0	444.766	5.83454e-16
EIF1AXP1	48.2844	58.3378	1.19226	1.05465	171.421	2.53756	2.00515	0.916568	0.655069	2.58292e-07		SDHAP2	0	0	78.4938	0	0	0	114.294	0	121.188	5.01663e-11
VDAC1P8	34.2778	23.1669	0.669799	1.10425	1.75964	66.6368	1.04972	0.959673	0	0.000889163		SEPTIN1	0	0	63.2137	0	0	0	107.196	82.4451	0	3.53694e-09
AC131009.3	33.6391	61.9077	1.81866	2.10929	182.345	1.26878	1.00257	1.83314	2.62028	3.75598e-07		SP2-AS1	0	0	26.0045	0	0	0	0	75.8451	2.16825	0.000312578
USHBP1	30.3695	26.5786	0.865855	4.97066	64.9034	9.86184	2.59756	0	0	0.00156869		SPDYE2	0	0	169.971	0	0	0	98.0378	245.633	166.244	5.27536e-16
AC055811.4	27.4721	156.582	5.67114	16.8744	12.6045	440.268	9.02317	2.74971	5.24055	2.75582e-09		ZBED8	0	0	147.246	0	0	0	78.0241	92.3642	271.35	7.22447e-16
COL4A4	25.639	146.379	5.6697	0	421.041	18.0959	0	0	17.0091	3.32451e-09		ZBTB22	0	0	179.708	0	0	0	0	134.391	404.734	5.83454e-16
WNK3	21.563	177.709	8.22054	102.486	386.265	44.3768	2.92778	0.801445	20.9324	1.05376e-08		NAA30	0.00897762	4.06516	447.85	0	0	12.1955	213.203	1113.66	16.6888	6.13042e-16
AL008723.2	21.4373	25.7272	1.19226	1.05465	0	76.1269	2.00515	0.916568	0.655069	0.00499316		PEF1	0.0110942	29.4379	2654.99	34.9399	14.99	38.3839	730.985	3625.86	3608.12	3.04214e-39
AL445524.2	19.8665	19.3577	0.986597	37.1839	0	20.8893	0	0	2.95979	0.0104028		AF001548.2	0.0122727	0.845855	68.5103	0	0	2.53756	11.0283	91.6568	102.846	5.84229e-08
AC007566.1	16.8336	23.1623	1.39149	60.221	9.26592	0	0	1.76668	2.4078	0.00535193		TRIM32	0.0190436	4.46222	231.668	0	13.3866	0	478.325	0	216.678	1.19138e-12
AC010655.3	15.6988	30.6145	1.9345	8.43718	50.418	32.9883	2.00515	1.83314	1.96521	0.00308822		FAM169A	0.0217239	19.1185	882.511	31.4972	17.9326	7.9256	890.381	859.787	897.365	1.21407e-15
DOP1B	15.5718	66.5332	4.21824	6.6095	165.283	27.7075	9.39403	3.2607	0	2.5027e-05		MSH5-SAPCD1	0.0227487	0.773459	34.4045	2.32038	0	0	68.9316	34.2819	0	0.000121501
AL121987.2	15.0552	31.2805	2.08104	14.7651	1.6806	77.3957	1.00257	0	5.24055	0.00367454		CENPJ	0.0243903	15.575	641.972	28.167	0	18.558	625.394	740.482	560.041	2.53845e-13
ACBD7	14.8513	204.515	13.6967	201.559	3.96536	408.022	0	41.0901	0	6.98101e-08		CORO7-PAM16	0.0247149	2.48982	98.9048	0	7.46946	0	1.98043	286.97	7.76391	1.24574e-07
AC093840.2	14.6921	24.3929	1.6588	34.8033	16.806	21.5693	0	3.66627	1.31014	0.0133152		AC132008.2	0.0273565	1.786	64.9368	0	0	5.35801	106.143	26.572	62.0957	1.72012e-06
WDR17	14.6747	241.5	16.3243	34.3965	247.035	443.069	39.7937	5.85311	3.32623	6.93188e-08		TMEM80	0.0310404	9.40175	307.029	26.5554	0	1.64986	283.614	244.205	393.267	1.60509e-09
UPK3BL1	14.3456	67.923	4.66885	22.1476	163.858	17.763	3.00772	10.9988	0	2.74234e-05		AL356512.1	0.0366477	1.05458	28.7283	1.05465	0.8403	1.26878	81.2086	3.66627	1.31014	0.00347329
MIR621	14.2575	77.6275	5.44063	74.8799	26.0493	131.953	4.0103	6.41598	5.89562	1.80372e-05		CHURC1-FNTB	0.0418613	8.5842	202.808	0	25.7526	0	222.2	86.0823	300.142	1.089e-08
SNX29P2	14.2314	30.9312	2.17379	41.7294	34.1237	16.9407	6.52138	0	0	0.00681947		RESF1	0.043315	34.7271	799.48	31.5337	42.0926	30.555	692.337	836.746	869.355	2.43482e-11
RPL36A-HNRNPH2	14.129	2299.86	163.042	2999.42	1928.49	1971.69	115.296	143.901	229.929	8.85827e-19		AL132800.1	0.043792	1.57867	35.7583	0	4.736	0	0	8.11777	99.1572	0.00145724
LDLRAD3	13.4281	369.321	27.4874	449.035	26.9568	631.972	26.6087	44.3701	11.4834	2.85386e-07		LUZP1	0.0561749	23.6523	423.017	41.3975	8.02309	21.5364	1212.97	16.5302	39.553	6.61835e-08
AC126474.2	13.2957	215.565	16.4412	628.57	9.2433	8.88148	36.0927	2.74971	10.4811	2.44768e-07		RC3H1-IT1	0.056369	16.2968	290.281	29.5301	14.2851	5.07513	319.821	266.721	284.3	2.7187e-07
PPP2R3A	12.9948	152.424	11.7023	10.8841	17.4967	428.892	6.58434	2.77159	25.751	2.73129e-06		WDHD1	0.0564227	64.8034	1146.74	62.5216	62.0917	69.797	327.362	1455.17	1657.69	1.62713e-12
RN7SL737P	12.2126	47.281	3.88115	59.0602	16.806	65.9767	9.02317	0	2.62028	0.000869026		CLTRN	0.0617453	6.23688	101.97	15.6027	3.10791	0	98.2109	102.278	105.42	2.06397e-05
AC006355.1	11.9268	26.8909	2.24002	15.8197	42.015	22.8381	2.00515	2.74971	1.96521	0.0133152		NRTN	0.0617545	2.11464	33.9736	0	0	6.34391	37.0953	45.8284	18.997	0.00402668
TUSC7	11.9034	19.9169	1.67176	21.7271	13.2513	24.7722	3.22689	1.04298	0.745414	0.0302432		NUDT4	0.0680442	154.444	2286.51	313.5	18.7096	131.122	1922.49	2304.09	2632.95	1.37331e-16
AC012676.5	11.7301	90.8362	7.69397	11.6011	5.8821	255.025	8.0206	9.16568	5.89562	2.06397e-05		EIF3CL	0.0722889	255.225	3586.26	765.674	0	0	0	3746.93	7011.86	3.16712e-21
TUBBP10	11.598	35.57	3.05291	13.7104	6.7224	86.2772	6.01545	1.83314	1.31014	0.00402311		LPAR1	0.0730449	14.9508	203.41	9.11964	13.6563	22.0766	5.44791	410.738	194.043	1.30917e-06
AC018861.1	11.5463	27.3238	2.33934	4.21859	73.9464	3.80635	7.01802	0	0	0.0116046		ELOVL7	0.0741747	84.5384	1132.77	61.274	154.047	38.2939	931.323	1419.07	1047.9	1.48268e-10
MTSS2	11.3698	206.779	18.0798	3.7027	411.486	205.149	7.41233	1.10504	45.7219	1.22372e-06		MIR4751	0.0761842	2.31794	30.7154	5.27323	1.6806	0	45.1159	6.41598	40.6143	0.0124278
AC091057.1	11.0141	83.2063	7.45014	0	242.006	7.61269	1.00257	12.832	8.5159	8.72765e-05		DERPC	0.0782457	15.2254	193.015	0	0	45.6762	414.063	164.982	0	4.12179e-06
AC121247.1	10.6754	25.7234	2.41515	25.3107	25.2081	26.6513	2.00508	0	5.24038	0.0204401		UBXN2B	0.0858067	61.0494	709.234	40.0169	46.8472	96.284	1091.54	422.968	613.193	1.1296e-07
AF067845.2	10.535	24.0786	2.26869	9.49182	41.1747	21.5693	3.00772	1.83314	1.96521	0.0402539		YIPF1	0.0937048	11.5019	121.578	0	34.5057	0	127.138	7.6621	229.933	5.60234e-05
GPATCH11	10.402	180.697	17.1951	23.4027	518.689	0	35.5955	0	15.9896	5.71002e-06		DGKQ	0.0968573	4.73023	48.3957	0	0	14.1907	44.4938	84.6559	16.0375	0.00427462
AC013562.2	10.2303	28.0828	2.71988	16.8744	44.5359	22.8381	2.00515	5.49941	0.655069	0.0164642		AC107871.1	0.0976968	7.94226	82.3193	23.8268	0	0	181.647	58.3378	6.97281	0.000670344
AC005332.6	9.61249	217.394	22.5621	223.585	294.105	134.491	18.0463	24.7473	24.8926	7.7097e-06		MARCHF7	0.0992853	433.627	4389.01	916.395	345.87	38.6156	4321.16	5818.47	3027.41	1.30353e-17
AC027808.2	9.44405	22.8431	2.43989	40.7381	5.83496	21.9564	1.24182	0.795571	5.28228	0.0365271		ERO1A	0.10028	235.259	2341.65	193.054	140.19	372.534	359.778	3214.07	3451.11	1.06938e-13
LINC00997	9.41404	38.3655	4.05548	15.8197	16.806	82.4709	9.02317	1.83314	1.31014	0.00460499		SLC7A2	0.104051	296.366	2848.81	334.816	5.00773	549.276	1771.1	4196.49	2578.82	1.47298e-13
KNOP1	9.24455	307.803	33.3049	250.159	44.5835	628.667	27.74	23.5309	48.6438	2.30107e-05		AC245096.1	0.107384	3.79545	35.4728	6.32788	2.5209	2.53756	42.1081	30.2468	34.0636	0.0193993
AC005261.1	9.22883	1403.07	152.137	1636.81	41.1747	2531.22	154.397	181.481	120.533	4.10365e-10		CHST15	0.112008	31.5737	281.983	29.3896	46.0045	19.327	16.4468	153.813	675.688	0.00015994
AC027801.1	9.10685	114.135	12.4216	56.9509	67.224	218.231	7.01802	30.2468	0	0.000116521		SRBD1	0.112156	50.519	450.597	24.8664	45.9971	80.6934	33.1257	33.8569	1284.81	1.96955e-05
AC146944.2	9.10659	271.161	30.0225	594.821	190.748	27.9132	4.0103	32.9965	53.0606	2.65028e-05		HNRNPH2	0.115676	209.576	1797.7	2.10929	152.094	474.525	1535.94	1871.63	1985.52	2.68868e-10
AC002350.1	8.5201	39.4369	4.62455	45.3498	31.0911	41.8698	6.01545	4.58284	3.27535	0.00711209		PP7080	0.122126	10.5034	86.9546	28.4221	3.08803	0	246.349	8.98216	5.53242	0.00321121
OR2J3	8.40284	29.8861	3.55801	50.5839	26.3407	12.7336	1.33573	7.2622	2.07611	0.0413714		ZNF101P2	0.122564	12.5119	101.052	6.32788	13.4448	17.763	14.036	274.054	15.0666	0.00128858
AC026362.1	8.28061	430.989	52.1485	437.678	44.5359	810.752	109.281	0	47.165	2.1731e-05		ZNF833P	0.122647	18.5921	150.258	0	7.5627	48.2137	284.731	141.152	24.8926	0.000539792
CICP5	8.23304	91.6739	11.0185	6.32788	107.558	161.135	22.0566	10.9988	0	0.000393059		LINC00294	0.124695	15.2418	122.609	15.8197	18.4866	11.419	30.0772	8.24912	329.5	0.000478297
XXYLT1-AS2	8.09956	29.9288	3.66627	29.5301	33.612	26.6444	0	10.9988	0	0.0413714		MAFIP	0.126114	6.74462	52.9957	0	10.0836	10.1503	70.1802	35.7462	53.0606	0.0133152
MSANTD3-TMEFF1	7.85685	300.24	38.3788	462.99	0	437.73	107.275	0	7.86083	0.000121501		NCOA5	0.128044	31.5487	249.73	94.6462	0	0	0	402.093	347.098	0.000258155
AC010615.1	7.85098	72.9222	9.38933	122.339	0	96.4275	0	0	28.168	0.00141414		AL136169.1	0.129137	9.49182	74.519	28.4755	0	0	67.1725	79.7415	76.6431	0.00262406
FBXO41	7.64698	60.8655	7.90553	5.80442	19.6428	157.149	5.51783	9.87889	8.31987	0.00374923		RNU6-244P	0.131047	8.07423	61.8465	15.8197	8.403	0	85.2189	62.3267	37.994	0.00567259
AC006064.5	7.60549	215.462	28.0768	7.38253	5.8821	633.122	40.103	42.1621	1.96521	8.12401e-05		RNF24	0.136165	60.559	443.722	64.7193	107.874	9.084	250.71	454.951	625.506	0.000149242
EIF2S2P2	7.51872	37.4476	4.93239	20.0383	47.8971	44.4074	0	12.832	1.96521	0.016036		UBE4A	0.140904	183.663	1287.71	25.7722	202.666	322.551	0.986419	3397.02	465.122	4.01059e-07
ALB	7.40612	35.5665	4.84588	86.3731	20.3264	0	2.41674	5.74957	6.37132	0.0221568		ZBTB41	0.141775	196.345	1363.76	10.5369	559.483	19.0144	1074.81	2587.05	429.411	3.75598e-07
CCDC110	7.40221	102.197	13.773	83.921	103.098	119.572	0	18.6708	22.6483	0.000820805		HOXB-AS3	0.143015	5.89488	40.8675	3.36175	11.1525	3.17041	68.2121	46.2731	8.11731	0.0441565
RHOQP1	7.25434	37.2675	5.11655	20.0383	1.6806	90.0836	11.0283	3.66627	0.655069	0.016036		SRRM3	0.146593	18.7141	126.73	7.47514	38.22	10.4472	83.3678	119.585	177.239	0.00155558
GPR199P	7.2043	59.9914	8.34311	94.1495	69.4838	16.3408	4.39131	9.89814	10.7399	0.00530336		ZNF562	0.148143	163.273	1094.12	111.277	283.741	94.8018	44.5416	2120.98	1116.84	3.01505e-06
JAG2	7.04714	677.968	95.7416	457.2	833.159	743.545	74.6119	114.195	98.418	1.97052e-05		AD000671.1	0.149604	29.4105	194.194	0	88.2315	0	293.754	100.823	188.005	0.0008176
BEND7	7.01383	436.619	61.7237	64.1257	878.958	366.775	65.3687	38.0675	81.735	0.000115221		NOTCH2NLA	0.149623	15.0578	99.4486	0	31.236	13.9375	184.791	78.2291	35.3254	0.00460499
AP002990.1	6.84993	11260	1646.72	18150.6	15163.1	466.321	928.247	1928.29	2083.63	8.31894e-18		MIR600HG	0.159517	48.5503	301.845	21.0933	29.4108	95.1468	107.273	681.007	117.256	0.00267625
AC004898.1	6.79509	226.292	32.9965	172.962	242.006	263.907	0	98.9894	0	0.000252945		FUT9	0.160901	56.225	348.929	66.6523	69.6596	32.3631	324.869	395.372	326.546	0.00338763
EXOSC6	6.69105	206.797	30.9684	367.017	57.9807	195.392	19.0489	61.4101	12.4463	0.00030967		ZBTB39	0.167884	224.64	1321.08	0	673.92	0	0	1903.71	2059.54	5.6744e-06
MTATP6P1	6.55069	194.64	29.3855	58.0056	478.971	46.945	46.1184	30.2468	11.7912	0.000373761		TBC1D16	0.177185	113.988	638.592	91.0913	50.3486	200.523	42.0373	1859.34	14.4016	0.000489087
GCSHP5	6.37073	60.182	9.35305	4.21859	5.0418	171.286	5.01287	21.0811	1.96521	0.00952422		TMEM47	0.178259	10.9747	62.0632	25.3115	0	7.61269	30.0772	97.1563	58.9562	0.0268573
MT-TV	6.36874	85.8368	13.4378	71.716	108.399	77.3957	18.0463	9.16568	13.1014	0.00290708		MUC3A	0.186723	13.3379	71.4544	18.5295	15.1151	6.36907	181.271	18.0206	15.0715	0.0276259
BHLHB9	6.21068	249.664	40.3129	394.156	311.89	42.9478	14.9362	40.0681	65.9345	0.00102968		ZYG11A	0.187461	32.8516	174.943	39.8496	5.27917	53.4261	145.328	336.963	42.5379	0.00624644
ITGAM	6.16377	52.3675	8.40936	14.1596	142.943	0	12.8754	5.27391	7.07874	0.0173253		AC141586.1	0.190555	22.7899	118.806	13.9611	33.8814	20.5271	187.595	117.695	51.1281	0.0116776
AL162231.4	6.1622	75.8196	12.3116	111.793	96.6345	19.0317	0	19.2479	17.6869	0.00725575		AC024560.5	0.191832	13.3847	69.3244	7.38253	32.7717	0	21.0541	65.0764	121.843	0.0352907
SF3B4	6.00834	443.875	73.5435	293.462	693.941	344.221	0	95.6404	124.99	0.000574964		CHIC1	0.192316	186.668	966.716	155.977	311.647	92.3801	803.594	958.637	1137.92	0.000187144
PRELID1P3	5.90475	37.1731	6.28307	22.1476	43.6956	45.6762	9.02317	0	9.82604	0.0462744		GDF6	0.195671	13.1926	66.68	4.21859	25.209	10.1503	97.2497	96.2397	6.55069	0.0459978
AC006252.1	5.82423	128.255	22.0364	241.829	0	142.935	0	66.1091	0	0.00308822		ABLIM1	0.198152	315.753	1597.47	417.24	344.166	185.852	2409.32	205.231	2177.85	5.80767e-06
BMS1P23	5.81699	63.6928	10.8354	15.8074	152.283	22.9881	9.76907	12.6797	10.0574	0.0133152		AL513165.2	0.203838	19.4263	94.4276	0	0	58.2789	144.518	138.765	0	0.0321993
GOLGA3	5.79875	958.67	165.419	1274.51	1026.21	575.291	293.836	84.8558	117.565	1.84955e-05		KIF20A	0.206704	246.253	1202.1	559.405	79.6255	99.7291	732.602	1208.95	1664.75	9.28216e-05
MIR4485	5.78574	50.8605	8.73648	37.9673	63.8628	50.7513	17.0438	9.16568	0	0.025091		AC122179.1	0.207953	18.5649	89.0145	14.7651	14.2851	26.6444	64.1648	107.239	95.6401	0.0478153
FP671120.7	5.72395	47614.6	8276.54	35340.2	63141.8	44361.7	8761.5	9689.04	6379.06	1.06866e-10		CDH24	0.210393	96.5546	464.653	282.568	0	7.09619	695.701	455.855	242.402	0.0116776
AL161891.1	5.6431	54.1908	9.59776	65.3881	13.4448	83.7396	12.0309	12.832	3.93042	0.0304958		C11orf95	0.21134	31.2255	147.533	32.9951	60.6814	0	132.369	76.6796	233.55	0.0256011
SACS	5.63447	2166.65	385.99	5172.11	1263.12	64.7366	128.069	990.742	39.16	4.84927e-09		AC092647.5	0.213599	77.7448	360.801	0	97.4748	135.76	0	510.529	571.875	0.0166297
MT-RNR1	5.50211	298389	53970.9	245063	441922	208182	45882.8	68454.8	47575.1	0		MTMR8	0.21631	27.0712	125.266	50.0132	28.9068	2.29367	142.221	208.783	24.7953	0.0237984
AC112484.1	5.39455	105.315	19.3748	28.3618	106.622	180.962	23.5591	21.237	13.3285	0.0081129		FIGN	0.217984	416.951	1937.59	1175.44	36.5398	38.8712	1864.15	1731.95	2216.66	7.85691e-06
ELF1	5.31184	170.736	32.1137	5.42387	7.41728	499.367	1.43766	3.41773	91.4858	0.00338763		CARMIL1	0.219345	183.871	843.799	372.137	97.0058	82.4695	485.217	932.678	1113.5	0.000855184
ABHD18	5.19455	315.985	60.8978	386.911	38.5146	522.529	59.3714	70.1833	53.1387	0.0052117		B3GLCT	0.219496	40.1922	183.434	41.0028	79.5736	0	21.7007	0	528.602	0.016036
SYCE2	5.15854	93.6224	18.1003	78.7361	54.2893	147.842	12.5152	24.4489	17.3369	0.0117388		PTPRS	0.219865	106.51	485.218	76.4125	84.3951	158.724	24.5587	109.562	1321.53	0.0155585
AC112777.1	5.00159	662.955	132.737	1038.83	873.912	76.1269	167.43	110.905	119.878	0.00137227		SNX18P3	0.220869	69.0536	310.996	23.4101	129.683	54.0675	317.569	68.0852	547.332	0.0271525
LINC00216	4.90582	321.448	65.1667	211.984	388.218	364.141	108.278	57.7438	29.4781	0.00750019		ZNF765	0.222419	111.343	505.794	257.84	49.2385	26.9504	64.6219	465.825	986.935	0.0127927
DCTN6	4.74674	266.306	55.9852	242.058	330.437	226.422	45.8558	48.6652	73.4346	0.0105883		KMT5A	0.223841	87.5464	388.758	78.0532	126.038	58.5482	381.028	647.328	137.918	0.0138709
NUBP1	4.7416	65.4586	13.9597	185.585	8.38492	2.40579	12.1264	19.6655	10.087	0.0451351		SLC39A3	0.22563	160.601	709.222	104.935	202.835	174.033	844.115	430.691	852.86	0.00597527
OR7E7P	4.72371	84.3604	17.6459	10.5465	226.041	16.4942	40.103	8.24912	4.58549	0.0242011		EBF3	0.226336	44.9377	197.135	27.6686	107.145	0	280.603	134.277	176.526	0.0166297
TMEM268	4.68368	609.285	131.237	1362.47	235.085	230.297	199.76	63.5217	130.43	0.00166517		SNHG3	0.22811	334.496	1476.89	782.6	195.106	25.7816	1041.77	2081.77	1307.14	0.000116528
DNAJC9	4.57825	683.545	149.57	865.561	603.139	581.935	78.6301	126.481	243.599	0.00395633		SLC37A4	0.229543	400.222	1743.21	346.853	343.713	510.099	783.127	1244.96	3201.53	4.40691e-05
MT-RNR2	4.53134	536977	117948	425119	725247	460564	116182	140252	97408.1	0		AC069288.1	0.23151	26.2105	112.591	2.10929	4.2015	72.3206	44.1133	129.236	164.422	0.0403864
C1orf220	4.48941	123.212	27.2129	91.6511	83.4814	194.503	0	81.6387	0	0.0199113		AC010733.1	0.231812	33.4938	143.825	25.3115	16.806	58.364	221.569	186.98	22.9274	0.0447158
MIR4670	4.48466	383.426	85.0879	245.733	398.302	506.244	29.0747	124.653	101.536	0.00974728		ZNF354A	0.233473	104.924	444.705	1.23044	236.568	76.9741	28.0726	567.453	738.588	0.0263725
KLHL15	4.407	1150.57	258.424	16.8744	2395.69	1039.13	0	345.546	429.725	0.000184594		RN7SL648P	0.233622	28.6722	123.745	61.1695	15.9657	8.88148	208.536	32.9965	129.704	0.0362304
ZSWIM4	4.39194	154.083	34.7922	17.7318	160.395	284.122	72.383	19.0363	12.9573	0.0192275		PSMC1	0.234011	238.843	1018.86	302.052	178.426	236.051	1268.42	1499.03	289.118	0.00101427
HMGN5	4.36597	199.286	45.3241	30.2259	184.019	383.612	82.7732	21.88	31.3191	0.0128917		MSH3	0.234399	87.9701	373.713	81.8902	94.7503	87.2699	424.529	521.648	174.963	0.0225583
RPS27AP12	4.32165	373.485	86.5858	706.613	158.817	255.025	33.085	195.229	31.4433	0.0139648		EIF3FP1	0.234696	115.401	486.227	0	346.203	0	0	502.279	956.401	0.0244902
AC084198.1	4.30453	173.34	40.7642	488.302	0	31.7196	79.2034	24.7473	18.3419	0.0170031		ZZZ3	0.236823	244.527	1028.21	296.321	243.75	193.509	749.086	2197.57	137.978	0.00112279
AC012313.1	4.25684	125.568	29.2449	13.5703	224.994	138.14	49.6165	10.8864	27.2318	0.0307303		KANK2	0.241236	68.1746	282.138	57.2452	54.7454	92.5333	118.421	308.186	419.808	0.0433867
MIR1305	4.24348	88.4462	21.0501	225.694	16.806	22.8381	14.036	27.4971	21.6173	0.0459978		CAPN15	0.245487	71.4951	291.824	80.0679	9.46371	124.954	71.0246	324.091	480.355	0.0473419
EIF2AK2	4.23854	2161.78	506.644	477.374	2440.97	3566.98	850.998	231.593	437.34	1.79578e-06		TRRAP	0.246504	436.79	1767.26	286.433	104.962	918.974	4498.92	431.934	370.932	0.000136052
MYO1F	4.22069	228.535	53.9281	121.895	193.509	370.2	71.2226	36.5888	53.9729	0.023205		NOP9	0.247616	355.124	1437.22	587.299	149.538	328.537	1142.66	2246.89	922.118	0.000470739
SLC27A3	4.16723	222.67	53.2505	118.177	52.4936	497.338	59.0798	52.1204	48.5514	0.0488824		CEP68	0.249762	309.675	1237.63	307.208	295.522	326.294	901.654	1429.85	1381.38	0.000980193
AP006545.1	4.14542	157.858	38.2093	255.225	173.942	44.4074	17.0438	36.6627	60.9214	0.0237984		PARP11	0.253735	164.997	648.013	121.054	181.695	192.242	677.722	572.241	694.076	0.0166428
MTRNR2L12	4.13065	532.32	128.37	386.001	494.096	716.862	219.564	93.49	72.0576	0.0257258		UNC5C	0.254235	42.3879	166.201	22.017	67.9567	37.1899	43.3603	89.51	365.733	0.0478153
ZNF711	3.92321	840.235	213.013	506.686	2012.87	1.14646	104.856	147.662	386.521	0.00710692		BCL2L2-PABPN1	0.256993	158.524	613.399	0	83.979	391.592	248.482	491.27	1100.44	0.0161525
H2BC12	3.87297	451.995	116.519	403.93	121.003	831.053	255.657	65.0764	28.823	0.00272727		TWF1	0.258848	445.291	1699.85	38.4072	1205.01	92.4597	1340.01	1938.3	1821.26	0.000312578
GRK3	3.85414	446.361	115.384	338.294	497.364	503.425	329.271	4.35225	12.5284	0.0345471		PHRF1	0.266731	270.852	1012.53	333.609	278.661	200.285	1457.81	1460.15	119.618	0.00413041
AC107081.3	3.82286	158.031	41.4877	150.815	167.22	156.06	0	0	124.463	0.0341848		IFT52	0.266824	105.991	396.357	108.434	117.133	92.405	319.841	468.626	400.604	0.0414695
DENND2C	3.80681	424.166	111.627	558.097	704.483	9.91785	153.283	3.58233	178.015	0.0428235		GFRA1	0.275762	278.278	1020.35	611.009	0	223.827	1290.31	183.742	1587	0.00489261
STON2	3.78992	160.455	42.6332	350.666	90.2794	40.4195	57.3489	36.8475	33.7033	0.0350561		NDRG3	0.283711	312.025	1113.15	908.723	0	27.3533	562.336	1738.42	1038.68	0.00460499
TAP2	3.7591	402.687	107.326	473.844	396.787	337.431	53.4254	66.3554	202.196	0.0455068		MAPRE1	0.284065	488.492	1728.96	599.039	341.162	525.276	563.447	82.4912	4540.94	0.000875636
USP20	3.7117	595.792	159.738	220.52	424.642	1142.21	225.543	101.708	151.962	0.034631		SLC25A30	0.28699	150.052	520.367	42.9479	68.4383	338.769	965.742	195.355	400.004	0.0476322
AP001267.5	3.69917	207.796	55.4236	0	615.66	7.72878	151.457	11.9642	2.85025	0.0148903		DYNLT1	0.287047	442.69	1536.32	429.864	357.397	540.807	866.68	2788.78	953.491	0.00137227
SYTL4	3.37345	542.385	160.503	478.672	204.677	943.807	207.449	156.98	117.081	0.0425025		MSANTD4	0.287878	172.6	602.064	257.236	33.3674	227.197	449.799	542.641	813.752	0.0367977
CD151	3.30056	1790.17	541.631	2065.32	1635.35	1669.84	792.771	524.812	307.31	0.031744		PPARA	0.287925	255.33	888.278	347.443	131.257	287.289	418.685	1138.63	1107.52	0.0133152
MIER2	3.25521	554.718	169.976	428.972	577.503	657.678	238.398	94.9008	176.628	0.000717079		EEF1G	0.288398	8905.05	30623.5	541.798	10682.9	15490.5	29906.4	28091	33872.9	5.17468e-07
PTER	3.24804	988.451	303.619	1261.75	552.874	1150.73	65.253	692.679	152.926	0.0411451		NCAPH	0.291838	309.318	1051.16	90.9798	385.132	451.844	1461.87	1147.61	544.013	0.0100603
ZNF266	3.19968	1127.88	352.371	1184.41	1220.1	979.13	343.612	238.199	475.301	0.0128917		AL136295.4	0.292696	199.13	681.453	350.143	216.797	30.4508	825.119	866.157	353.082	0.0447653
TMEM140	3.16664	710.995	227.197	1675.67	307.587	149.734	103.116	99.4019	479.074	0.00927564		CD320	0.293282	297.115	1018.39	551.178	123.669	216.499	1439.27	801.007	814.887	0.00952422
SEC24B	3.10963	2341.9	752.731	2985.15	2793.06	1247.5	561.834	876.57	819.788	0.0492299		RPLP0P6	0.297172	241.844	814.235	299.52	236.964	189.049	74.1905	1057.72	1310.79	0.0167373
ARF6	3.09006	2414.73	789.024	5733.06	0	1511.12	2300.91	0	66.162	0.00066794		PLCE1	0.303241	813.499	2674.64	829.811	1341.82	268.862	2271.72	2803.05	2949.14	0.000168466
TOR1A	3.03862	949.118	312.264	1145.71	895.642	806.003	592.154	166.027	178.612	0.000947966		ZNF668	0.304781	304.403	1007.9	654.203	156.387	102.619	1225.06	340.859	1457.79	0.0133152
EIF4G3	3.0295	865.874	285.962	871.18	533.825	1192.62	334.092	153.865	369.928	0.0267728		NUP205	0.305945	2179.31	7132.18	2682.1	674.908	3180.91	13047.7	4084.28	4264.57	1.17049e-05
PHAX	3.01501	1482.93	495.588	3032.52	466.195	950.085	340.911	468.744	677.11	0.0358964		DHPS	0.307197	309.574	1003.54	214.608	397.814	316.3	824.455	1005.18	1180.99	0.0163185
DOCK9	3.01047	818.469	271.749	861.544	903.626	690.238	223.029	210.128	382.091	0.00725575		RCAN3	0.308169	288.245	934.073	160.004	21.5222	683.208	842.547	639.438	1320.23	0.0217656
ZNF100	3.00373	1025.08	339.029	233.668	1665.08	1176.48	225.962	233.698	557.427	0.0350561		KIAA0232	0.309932	287.97	916.87	58.5496	776.658	28.7036	1661.87	1075.78	12.9582	0.0263739
DNM1P47	2.98854	899.412	298.923	824.734	1033.57	839.934	260.669	636.098	0	0.023205		HSPA13	0.311551	1069.41	3394.64	0	1292.38	1915.86	3471.92	5162.11	1549.89	9.71508e-05
5_8S_rRNA	2.95791	3403.68	1145.66	2584.58	3759.81	3866.64	1318.78	1270.47	847.725	0.0355765		ARHGEF26	0.31758	240.949	751.016	77.5834	641.542	3.72092	421.07	934.635	897.345	0.0464693
CCAR1	2.94096	911.696	309.109	1456.08	1106.3	172.706	48.8833	817.92	60.5239	0.000238986		CHEK1	0.32964	429.774	1295.71	187.682	293.491	808.149	2217.8	1246.82	422.503	0.0208106
PPP6R3	2.92627	1473.63	499.581	1183.5	2462.38	775.016	286.518	1047.19	165.04	0.0392379		CERCAM	0.330855	268.785	808.369	133.143	329.926	343.287	1678.86	193.244	553.001	0.0428111
TAB3	2.90085	1150.9	393.798	468.765	2047.42	936.507	710.845	217.408	253.14	0.00942581		PDPR	0.333443	464.195	1384.64	428.61	530.526	433.45	1900.75	2109.27	143.892	0.0131569
NRAS	2.88952	1174.83	408.743	2904.5	451.241	168.748	176.453	972.479	77.2982	0.023205		UBL4A	0.33579	904.259	2683.37	664.186	971.61	1076.98	2523.56	2612.6	2913.95	0.000792706
MTND1P23	2.86087	1042.31	363.531	842.663	571.404	1712.86	218.561	448.202	423.83	0.0237278		AURKA	0.336534	383.66	1150.46	816.685	35.4371	298.858	1138.46	763.253	1549.66	0.0237408
ELOVL5	2.75821	2574.84	932.863	2797.32	2581.07	2346.13	756.555	895.77	1146.26	0.0330472		C8orf33	0.339409	979.583	2895.47	1310.67	561.248	1066.83	3614.8	1156.81	3914.79	0.000660806
ARL17B	2.73267	1656.53	604.751	1519.72	1732.93	1716.95	1149.34	307.888	357.028	0.00223068		MCRS1	0.34245	414.015	1212.1	604.98	251.578	385.489	1218.98	1081.18	1336.13	0.0249807
RNF10	2.72917	2450.04	897.434	2770.71	2105.34	2474.06	1149.45	697.204	845.645	0.0122743		RFC5	0.342633	521.563	1510.46	223.136	1025.47	316.08	2199.39	1117.8	1214.17	0.0122743
ACACA	2.7103	3720.24	1368.12	2785.03	3846.58	4529.1	1633.76	1123.53	1347.06	0.00400188		MON1B	0.350801	457.182	1292.33	215.629	1040.38	115.542	1585.43	1200.9	1090.65	0.0365271
PPP2R5E	2.70502	2762.07	1022.38	4223.26	3105.94	957.005	1404.72	883.148	779.26	0.000637271		RBMS2	0.351145	375.204	1070.48	589.39	470.788	65.4321	1481.9	756.878	972.651	0.0399796
RN7SL3	2.68946	5656.43	2095.78	4737.47	2700.72	9531.09	2133.48	3044.84	1109.03	0.00314875		HSDL1	0.356331	662.829	1847.83	364.036	1086.22	538.228	1458.39	2222.13	1862.98	0.00814186
ZNF92	2.61603	1589.21	608.824	2005.97	1640.52	1121.13	516.313	291.403	1018.76	0.000312578		FBXL4	0.356756	597.782	1679.98	846.277	310.169	636.901	1097.13	1744.31	2198.49	0.0133152
ATF7	2.57022	2235.69	867.871	2161.72	2467.32	2078.03	641.42	986.519	975.675	0.0237984		SPTLC1	0.358927	1149.32	3174.76	434.937	2680.29	332.744	2796.59	3023.11	3704.59	0.00132249
SCAF8	2.55703	2425.95	951.223	3999.42	2234.11	1044.33	830.668	1044.56	978.44	0.0116776		ZNF703	0.361649	716.519	1985.28	940.745	563.001	645.81	1701.37	1484.84	2769.63	0.00622526
TEAD1	2.55694	3257.22	1269.22	3264.7	4134.14	2372.82	888.59	1886.76	1032.31	0.00952422		RBM27	0.37041	803.884	2168.02	973.654	765.161	672.838	2811.53	2258.61	1433.91	0.00766337
CDC42	2.49141	3445.55	1379.35	2466.25	3744.67	4125.71	1028.78	1092.68	2016.58	0.00338763		LEPROT	0.378833	586.492	1543.75	509.993	656.512	592.969	1252.85	1650.78	1727.62	0.0314901
EMC1	2.42425	1905.45	779.762	948.521	3472.19	1295.64	899.236	903.867	536.182	0.00412609		TBC1D23	0.38032	671.812	1770.94	1076.31	612.575	326.552	1458.95	1887.08	1966.8	0.0192934
SMC2	2.41883	7418.75	3064.37	10086.8	8299.94	3869.52	5225.92	2928.6	1038.61	0.0226662		SARAF	0.383623	1041.35	2719.39	1367.15	718.878	1038.02	1822.16	2613.77	3722.26	0.00506266
PIK3C2A	2.41732	2663.22	1109.06	5863.26	1560.08	566.324	752.113	1456.01	1119.05	0.00141712		ERO1B	0.384404	629.945	1620.93	76.3088	1517.62	295.903	1433.57	1723.63	1705.6	0.0365271
SRCAP	2.36642	1825.47	773.777	2771.71	666.316	2038.38	715.811	807.992	797.527	0.0166191		STXBP4	0.397557	729.229	1829.37	717.101	968.654	501.932	1685.19	1915.84	1887.09	0.0244366
TTC3	2.32353	7037.76	3017.09	7037.64	6644.53	7431.12	2784.38	4884.74	1382.16	0.0348639		PAWR	0.403737	1093	2700.48	626.256	1417.43	1235.3	1402.52	1352.97	5345.94	0.011286
TTF2	2.203	2808.77	1268.26	1841.84	4085.06	2499.41	1605.03	1135.68	1064.06	0.00360924		TRIM59	0.407536	1194.21	2941.46	1785.28	229.58	1567.77	2560.83	2771.15	3492.39	0.009547
EWSR1	2.16256	10643.3	4926.52	13023.4	7705.59	11200.7	4463.97	4285.31	6030.27	0.043383		EXPH5	0.418531	735.788	1753.24	495.801	385.452	1326.11	1420.33	1816.4	2023.01	0.049672
XIST	2.13654	61229.6	28535.8	47035	72273.1	64380.6	32405.1	30260.7	22941.5	0.00731028		THRAP3	0.418797	822.293	1947.68	429.396	2029.82	7.66253	2780.69	1386.05	1676.31	0.0414638
HYOU1	2.11455	4891.46	2308.74	4495.35	4981.48	5197.54	1691.78	2357.24	2877.19	0.00952422		LPGAT1	0.419744	838.739	2012.85	1507.28	470.875	538.062	1280.18	945.17	3813.21	0.0348639
												PSEN1	0.42892	1038.57	2414.56	730.8	478.794	1906.11	2263.7	2612.01	2367.97	0.0318849
												TNRC6B	0.431617	914.82	2113.56	851.938	1103.92	788.603	4488.15	921.475	931.047	0.048073
												XRCC5	0.435301	3243.38	7436.25	2557.89	3718.13	3454.11	3954.1	6143.99	12210.6	0.00577497
												OGDH	0.443737	1152.12	2605.68	2186.12	1124.15	146.094	3117.61	2832.06	1867.38	0.0348639
												NME1-NME2	0.450725	2972.38	6589.07	2800.38	2231.29	3885.47	6784.08	5110.56	7872.58	0.0145528
												PPP3CA	0.454198	1561.78	3456.26	2733.61	262.624	1689.11	2688.61	3808.51	3871.68	0.0271799
												FRAS1	0.466569	1557.67	3332.23	1454.5	2248.81	969.699	3258.52	2203.52	4534.63	0.0450264
												URB1	0.476027	1991.36	4160.3	1067.72	2129.97	2776.38	4401.12	4470.28	3609.51	0.0413714
												YME1L1	0.482363	2202.7	4573.72	3101.56	1883.09	1623.43	3888.11	4545.24	5287.83	0.0413809
												BAZ2A	0.484002	1904.09	3936.19	2528.43	1752.27	1431.59	5921.89	2943.27	2943.42	0.0475461
												RPS10	0.488125	6818.08	13965.1	8206.77	9114.86	3132.62	12210.2	11319.9	18365.1	0.0406404
