# Supplementary material for: Analyzing the Impact of the Highest Expressed Epstein–Barr Virus-Encoded microRNAs on the Host Cell Transcriptome
Source: Int J Mol Sci. 2024 Jul 17;25(14):7838. doi: 10.3390/ijms25147838 (PMC11276978; doi:10.3390/ijms25147838)
Supplement: Supplementary file 1 [file ijms-25-07838-s001.zip › 2024-07-08 Supplemental Table 2.xlsx]

## Sheet: ScoreAndGeneListForClustering
Gene Name	Scores
	BART1	BART1	BART1	BART4	BART4	BART4	BART17	BART17	BART17	BHRF1	BHRF1	BHRF1	miR541	miR541	miR541
EXTL3	-0.300924	-2.28867	-0.466764	0.145952	0.837542	1.04088	1.02661	0.189573	0.976288	-0.48117	0.836392	-1.41825	0.966871	-0.248759	-0.815564
AC044860.1	-0.0932685	-1.32616	-1.12031	-0.107924	-0.0214025	1.42862	1.42543	1.8031	-0.508555	0.468526	0.488139	-1.08028	-0.29472	0.21374	-1.27493
SEMA3F	0.817927	-1.78872	-0.526703	0.173092	0.547709	1.05253	0.321319	1.16708	1.09408	-0.094375	0.661178	-0.708752	-1.25745	0.309811	-1.76873
LINC00342	0.343797	-0.505589	1.10584	0.595281	0.824869	0.346663	1.35516	0.158036	0.0724384	-0.754909	1.05096	-0.511022	-1.73441	-0.256095	-2.09102
RCC1	-1.13185	0.270021	1.27316	0.980695	1.49481	0.885566	0.109253	-0.277912	0.813378	-1.16011	0.593285	-1.27034	-1.41469	-0.194045	-0.971211
AL161756.1	0.400511	-1.49804	0.0883838	1.13041	0.759193	1.28446	-1.28316	0.245331	1.26147	0.0778324	0.916953	-1.31368	-1.37287	-0.555157	-0.141637
RWDD4	-0.0752727	-1.00034	-0.809996	1.25124	1.92999	0.636978	-0.765456	-0.373622	1.58615	0.100314	-0.164762	-0.266592	-1.34295	0.434302	-1.13998
NRAS	-0.478589	1.12655	-0.755381	0.891313	0.796497	0.778973	-0.241206	-1.69091	1.13073	1.33472	-0.14252	-0.78335	-0.827862	0.418005	-1.55698
WDR31	-0.116801	-0.402913	-1.02541	1.10268	1.12117	1.89077	-0.724556	-1.4482	1.05818	0.0380115	-1.38287	0.821123	-0.480338	-0.0490258	-0.401814
AC233968.1	0.456343	0.298419	-0.465231	0.70619	0.561802	1.16176	0.0293828	-0.615827	1.96877	0.27714	-1.29217	0.0160213	0.151981	-1.61996	-1.63462
MEMO1	-0.621671	-0.0182433	1.4362	1.60122	-0.473506	1.43744	-0.613188	0.219573	0.694373	0.395664	-0.68079	0.217697	-1.17376	-0.572549	-1.84847
GOLGA3	-2.07322	0.308537	0.753036	0.239006	0.510295	0.689672	-1.08015	1.01862	1.11644	0.822555	0.566796	0.208576	-0.406458	-1.42249	-1.25122
AC126474.2	0.513522	-0.281227	1.29877	0.244349	0.977328	1.19002	-0.810727	0.279126	0.32574	1.48791	-1.08912	-1.03339	-0.289549	-1.71502	-1.09774
ADNP2	0.992854	1.00741	1.52305	-0.806717	0.309433	0.909868	0.631827	0.506207	-0.152605	0.327137	-0.700045	-1.76018	-1.76819	-0.304485	-0.715567
AC006254.1	0.866235	0.349928	0.198259	-0.453949	-0.0294678	0.173105	-0.139096	1.28504	0.750695	0.858474	0.655541	-2.12202	-2.19542	0.133434	-0.330766
ALB	1.12804	-1.04206	1.17903	-0.232459	0.219957	0.00508288	0.239351	0.215737	0.584327	1.73723	0.423988	-2.11722	-1.14232	-0.591025	-0.607657
FUT1	1.57108	-0.567886	-1.11652	-0.493202	1.0182	1.35224	-0.348034	0.386665	0.218697	0.874207	0.0593373	-2.10134	-1.1429	0.190126	0.0993347
AC040162.1	0.641014	-1.39126	-0.362452	0.657511	0.970835	0.994628	0.303643	-1.2604	0.121509	0.999166	-1.12496	-1.22385	-1.27759	1.26155	0.690661
NCOA5	0.706565	0.613811	0.671013	0.325891	0.0724139	1.13814	-1.4514	-0.287623	0.284936	0.47653	-1.52908	-1.47436	-1.5189	1.04062	0.931445
XPA	0.62112	0.864038	0.427226	0.0837385	-0.0809756	1.15874	-0.932941	-1.27623	-0.260396	0.192639	0.838738	-2.36141	-0.854304	1.27324	0.306773
SUGP2	0.312243	1.12696	0.143626	-1.35085	0.129963	1.28048	0.698263	-1.28189	-0.317599	0.938067	0.910654	-1.56407	0.140312	0.427767	-1.59392
GPATCH11	-0.106074	0.934005	-0.64236	-0.365277	1.28813	1.24683	1.31413	-0.320849	-0.759686	-0.140723	1.21069	-1.59255	0.00736851	-1.66037	-0.413264
SNORA73B	0.306234	0.294404	-0.813335	1.09448	0.848735	0.884999	0.950461	1.55826	-0.33387	0.117423	-0.018783	-2.01378	-0.734368	-0.832546	-1.30831
GIGYF1	0.556203	0.308125	-0.210715	0.401733	0.262242	0.882593	0.776155	1.17216	0.936945	-0.955376	0.466657	-1.82228	0.286774	-1.04638	-2.01483
CKS2	-0.196623	1.10227	0.0775312	1.29186	-0.412867	0.877687	0.686116	0.810279	0.677316	0.0615387	0.228148	-1.14024	-0.297504	-1.81021	-1.9553
SOX3	0.112733	0.0458369	-0.773865	0.808404	-0.341558	0.799827	1.96897	1.54355	0.177698	-1.06692	0.644571	-0.576095	-0.939934	-1.08201	-1.3212
TRIM26	0.14389	-0.254496	0.93462	0.764905	0.724883	1.28812	0.665646	1.04324	-0.145243	-1.53067	0.702063	-1.15179	-0.536515	-1.94104	-0.707616
JOSD1	1.0833	-0.810735	0.503575	1.323	-0.377301	0.992377	0.215975	-0.0745943	-0.85588	-0.713082	1.472	-0.241959	0.00879781	-2.34219	-0.183278
RAP1A	1.29129	0.291519	-1.3534	0.765457	-1.01585	0.957863	0.420804	0.480469	0.844271	-0.331696	0.969649	-1.83945	0.0300464	-1.52475	0.0137761
C1orf226	0.693709	0.956638	-0.539484	0.90673	-0.60665	0.893833	-0.00881	-0.10321	-0.31588	0.297752	0.348139	-2.36002	1.12658	-1.72471	0.435385
DENND2C	0.223162	0.950999	1.13704	0.654025	0.719139	-0.692143	-0.262291	-0.49471	-0.134104	0.902716	0.986214	-1.66505	0.00447908	-2.33185	0.00237514
B3GLCT	-0.13732	0.689751	0.97022	0.944282	-1.00698	0.874339	0.899519	-0.955277	0.850471	-0.122363	0.118527	-1.76127	-0.429769	-1.82663	0.892497
ST6GALNAC6	0.0825601	0.732484	0.614719	0.447101	-0.69225	0.468535	2.0183	-0.0340253	1.18785	-0.841099	0.182192	-0.883812	-0.620908	-2.11981	-0.541834
FBXL14	1.11141	0.241218	1.05397	-1.03071	0.906776	1.03841	0.944231	-1.00722	0.975872	-0.991682	-1.02543	-0.984629	-1.01784	-1.03213	0.817749
RAB44	1.3607	0.919567	0.825828	0.359595	0.233395	0.823116	1.159	-1.37642	0.616392	-0.454601	0.0825303	-1.3215	-1.40224	-1.43698	-0.388379
AL662899.2	1.14012	0.721907	0.7034	0.192828	-1.12994	1.33548	-0.291972	-1.05475	0.563344	1.23212	0.921412	-1.01882	-1.07165	-1.09438	-1.14909
ZNF137P	1.36353	1.05152	1.12944	-0.49096	-0.93682	0.830192	-1.01609	1.09351	0.446874	0.804531	0.129732	-1.04136	-1.09038	-1.11147	-1.16225
TCF24	0.756279	1.7052	0.266294	-0.624718	-1.15918	1.89717	-0.952634	-0.130457	1.04136	-1.00957	0.563778	-0.288184	-0.524273	-0.435273	-1.10579
GEMIN4	-0.0393883	1.70664	0.252998	-0.767399	-1.80863	1.4114	-0.797676	0.283572	1.14036	-0.102587	0.920642	-0.078125	-0.184647	-0.533842	-1.40332
SYTL4	1.13632	0.692529	0.582925	-1.43161	-1.73886	1.14654	-0.123887	-0.285576	0.832701	0.613785	-0.445435	1.39242	-0.404193	-0.76221	-1.20545
RNF10	1.00451	0.641563	0.780937	-1.39264	-1.5327	0.364068	1.18175	0.733511	-0.599964	0.901882	0.327129	0.763877	-0.552282	-1.37549	-1.24616
RN7SL737P	0.786522	1.31998	0.171148	-0.341471	-0.0974136	1.28369	0.561532	0.260483	-0.228681	0.581886	-0.340187	0.67332	-0.724732	-2.36457	-1.54151
TAP2	1.39671	0.52208	0.166431	0.696554	-0.528735	0.301325	0.783007	-0.217161	1.10388	0.430004	0.110246	0.0713989	-2.11549	-1.92459	-0.795666
ZNF92	1.12761	-0.29293	1.07369	0.921329	-0.915243	0.406716	0.0189561	0.10386	0.0992365	1.08413	0.557856	0.12299	-1.38549	-2.44232	-0.48038
WNK3	1.34529	-1.16894	0.537874	0.105074	-0.911137	1.29878	-0.347373	1.06097	0.748897	0.283727	0.880047	-0.110304	-1.36274	-1.76739	-0.592775
HYOU1	1.03538	-0.409864	0.819163	-1.23044	-0.259478	0.719391	-0.153583	0.89504	0.314046	0.719489	0.712716	1.15037	-2.0097	-1.26979	-1.03275
ACACA	0.92076	0.0505682	-0.0550108	0.707218	-1.04045	0.370082	-1.19046	0.517063	-0.911603	0.751847	1.20026	1.79926	-0.515297	-1.37837	-1.22586
MTND1P23	1.28335	0.786727	0.0992379	1.0481	-1.11964	0.365865	-0.738015	0.828639	-1.7839	0.485197	-0.1483	1.42383	-1.34868	-0.486461	-0.695952
RN7SL3	1.38254	0.900544	-0.736149	1.18794	-1.60575	1.16386	-0.798852	0.248947	-1.11574	0.413175	-0.260048	1.14073	-0.473978	-0.160151	-1.28708
DOC2A	1.75957	0.868184	-0.0815277	1.84717	-0.253032	0.710471	-0.683801	-0.444965	0.297796	-0.351086	-1.34116	0.66538	-0.844897	-1.1807	-0.967396
DMTN	0.42205	0.631987	0.0148048	2.5023	-0.0948839	0.963074	-1.23444	-0.363522	0.20718	-1.57188	-0.59784	0.628633	-0.18946	-0.21321	-1.10479
AC004997.1	0.520747	1.04141	-1.14381	1.43713	-0.390861	1.22152	-1.07505	0.457283	0.68827	-1.124	0.551583	0.92408	-1.17696	-1.20589	-0.725435
SNX18P7	0.233741	0.105422	-0.444562	1.49273	-1.20133	2.20196	-0.381788	-0.847982	0.423228	-0.788105	1.07472	0.550378	-0.59247	-0.7187	-1.10725
LINC01618	0.382438	1.23369	0.0532437	1.47224	-1.05379	1.26152	-0.181848	0.835047	-0.60296	-0.223527	0.701318	0.0395647	-0.804895	-1.96343	-1.14862
TXLNA	0.871792	1.05713	-0.980698	0.987244	-1.57465	2.07455	-0.12214	0.572237	-0.351446	-0.764088	-0.344903	-0.778086	0.779316	-0.667064	-0.759184
MIR935	-0.151423	1.29016	-0.1008	1.21591	-1.32768	1.3451	-0.573967	0.910034	1.06384	0.537649	-0.896122	-1.31999	0.0524433	-0.892106	-1.15304
ZNHIT1	1.24941	0.212167	0.411984	1.29444	-0.356529	1.77082	-0.936823	0.306821	-0.464019	-0.0936606	-0.576731	-1.2622	-0.388303	0.70705	-1.87442
PORCN	1.4601	0.730583	0.687933	0.198801	0.946465	1.14257	-2.11764	-0.95989	0.197696	0.558542	-0.436761	0.192939	-0.747732	-0.503461	-1.35015
NAT10	1.41643	0.301883	1.19103	0.735364	0.594998	0.933939	-1.33594	0.173583	-0.699324	-1.29324	-1.03372	1.07922	0.124241	-1.31474	-0.87371
GAPDHP22	2.86736	-0.00986884	0.607742	-0.0497633	0.0341284	1.07937	-0.717368	0.363149	-0.571246	-0.341684	-1.02649	0.155862	-0.467474	-1.00506	-0.918651
MRPL2	1.99397	-0.419213	0.917726	0.227982	0.871771	-0.0463576	0.156255	0.39192	-0.139058	0.344204	-0.572866	0.756862	-1.07871	-1.61197	-1.79252
SRCAP	1.97371	-0.301044	1.00706	-0.796028	0.998622	-0.493704	1.14545	0.587534	-0.89811	0.598559	-1.11439	0.279202	-1.00774	-0.922185	-1.05694
CTBP1	1.90089	-0.380362	1.29769	-0.412918	0.537621	0.0998508	1.1094	0.624632	0.0915111	-0.528281	-0.674559	-0.293825	-0.0812054	-1.31466	-1.97579
AC105046.1	1.13438	0.577776	1.07519	0.366337	0.193547	1.28321	0.658442	0.0775048	-0.0536613	-1.22414	-0.179698	-0.0510896	-0.959762	-0.3746	-2.52343
ETAA1	1.36618	0.460903	1.03679	-0.143573	0.815613	1.00357	0.40498	-0.783473	-0.293521	-0.0928749	-0.415151	0.402396	-0.234002	-0.850495	-2.67735
SCARNA12	1.0013	0.909376	0.209259	0.0600144	0.905884	1.12276	0.836224	-0.843397	0.266958	-0.443545	-1.57389	1.13999	-1.14059	-0.848676	-1.60167
BRAT1	1.74312	-0.172687	-0.669651	1.00829	0.708266	0.964631	0.566092	-0.308043	-0.565538	0.0371047	-0.876447	1.09034	-0.830586	-0.633355	-2.06153
USP20	1.22605	-0.109594	-1.18189	0.722679	0.504738	1.05077	0.417924	-0.209567	-0.823094	-0.416126	0.337731	1.87255	-0.497576	-1.64752	-1.24708
RPL34P31	1.25984	0.446901	-1.27992	1.10244	1.13674	0.904716	0.34916	0.732914	-0.446926	-0.960093	-0.515971	0.669593	-1.86991	-0.973831	-0.555658
PPP2R3A	-0.7206	-0.173016	-1.23987	1.11327	1.07718	-0.768075	1.15599	1.09177	1.037	-0.676442	-0.492445	1.29413	-0.966116	-1.37175	-0.361027
RBMX	-0.790863	0.569353	0.574001	1.16101	0.328023	-0.664066	0.773197	0.86814	0.986717	-0.509661	-0.591785	0.573307	-2.26504	-1.4854	0.473063
AGAP9	1.02703	0.451271	0.137365	0.703368	0.369473	-0.592173	1.26062	1.52493	0.475052	-1.34704	-0.59197	-0.902592	-1.57962	-1.38655	0.450837
AC130689.1	1.17476	0.919799	0.81018	1.00379	0.78077	0.149067	0.976894	1.162	-1.14661	-1.09203	-0.857887	-0.701704	-1.1299	-0.848741	-1.20037
FGFR3	-0.418455	1.14929	-0.108555	1.22387	1.09031	0.932332	0.406237	1.58094	-0.673615	-0.837475	-0.968079	0.0927051	-0.835178	-1.27397	-1.36036
CCDC137	-0.657014	0.648902	1.05852	0.407106	0.325471	1.26853	-0.00536876	1.42206	-0.294494	-0.612092	-0.737204	0.891118	-2.31006	-0.684078	-0.721396
LINC01503	-0.132805	-0.329814	0.936258	1.26095	0.612655	0.930823	0.870151	0.557629	0.0272414	-0.316022	-1.81604	0.958187	-0.995378	-1.7834	-0.78044
RPL7AP11	-0.192203	-0.498425	1.11085	1.53855	-0.196863	0.927378	0.561377	1.6907	0.435571	-1.0609	-1.25174	-0.255953	-0.426648	-0.99684	-1.38485
UBA7	0.252267	-0.11252	0.904143	1.1259	-0.880355	0.415678	1.53495	1.02829	0.807005	-1.34763	-1.68684	0.354433	-0.616305	-0.693777	-1.08524
RN7SKP176	0.93182	0.865211	-0.260161	1.03871	0.942225	-1.21659	0.603421	1.03741	0.0741158	-0.500159	-1.21633	0.404708	0.419087	-1.07402	-2.04946
C13orf46	0.993971	0.787375	0.444943	0.362812	-0.512173	-0.205659	0.595444	0.641711	1.16407	0.223625	-1.93539	0.899478	-0.551839	-1.95307	-0.955295
MIR3648-2	0.839917	-0.25697	-0.0684931	0.169633	-0.229864	0.502999	0.955021	1.55838	1.19759	-0.772102	-1.10321	0.735706	-0.184192	-1.93048	-1.41393
CR392039.1	0.949718	-0.0807645	-0.262372	-0.219757	-0.208952	0.734011	0.935943	1.54263	1.49318	-0.990833	-1.51529	0.461578	-0.278786	-1.45402	-1.10628
SNORD3A	1.44784	-0.200124	0.132726	0.305444	0.00508651	0.135329	0.88075	1.33207	1.34877	-1.25002	-1.41411	0.214724	-0.21693	-1.30451	-1.41703
RPPH1	1.12418	-0.0110147	-0.0363111	0.388192	-0.101101	0.356825	0.999552	1.13921	0.953684	-1.24398	-1.28922	0.883687	0.0412743	-1.36585	-1.83913
SCARNA2	1.0803	0.0517015	-0.287555	0.530248	0.340291	0.465141	0.8239	1.16852	0.534485	-1.05269	-1.15559	0.956626	0.106566	-1.56811	-1.99383
RN7SL4P	1.16549	0.796392	-0.285713	0.460821	-0.0424833	0.634685	0.902795	1.09084	0.486879	-0.998803	-1.43828	0.28957	0.314846	-1.44841	-1.92863
RN7SL752P	1.18901	0.772901	-0.743465	0.743064	0.176701	1.14591	0.842365	0.802358	0.476281	-0.540514	-1.42924	-0.183408	0.055602	-1.89652	-1.41105
EEF1A1P19	1.24773	-0.324112	-0.847597	0.0432718	0.75414	1.42654	1.61956	0.439333	0.838205	-0.605315	-1.3413	-0.134375	-0.938838	-0.914957	-1.26229
ESPN	0.103474	-0.776821	-0.581019	-0.769328	0.200721	1.49177	1.3766	1.31424	1.18476	0.104045	-1.52572	-0.390573	-0.0858113	-0.0135153	-1.63281
EFTUD2	1.27448	-0.936185	-0.3335	1.04693	0.58588	0.328538	0.937014	0.89053	0.69756	0.416298	-1.7332	-0.416405	0.175207	-1.47374	-1.45941
RTEL1-TNFRSF6B	1.21982	-0.197708	0.10284	1.06046	0.746166	-0.630045	1.18111	0.827182	-0.0366424	1.23383	-0.621948	-1.48205	-0.690587	-1.5017	-1.21072
RNA5-8SN5	0.805789	-0.999282	-0.853302	0.00137631	-0.345519	0.48688	0.981967	2.25707	0.95428	0.710614	-1.03465	-0.292823	-0.492854	-1.1871	-0.992452
PLEKHH3	1.1282	-0.817615	0.0587967	0.0664959	-0.268818	0.609037	1.16515	1.67386	0.685623	0.227224	-0.0687176	-0.487395	-1.22589	-2.21301	-0.532935
EGR1	0.360423	-0.613127	0.710671	0.3929	-0.274016	0.702868	1.43472	0.925714	0.527266	-1.0581	0.571094	0.606586	-0.683663	-2.18845	-1.41488
EIF2AK2	0.834173	-0.959881	0.915733	-0.294485	-1.23971	1.22214	0.974739	0.311423	0.967273	-0.897841	0.506467	0.972908	-0.441444	-1.67813	-1.19336
EHMT1	0.777263	-0.523524	0.167552	-0.141315	-1.13579	0.520338	1.11293	2.24659	-0.496202	-0.624753	0.419708	0.917526	-1.01943	-1.29379	-0.927106
FBXL8	-0.42484	-0.00227692	0.711629	-0.300701	-0.705716	0.0994442	0.369984	2.08052	0.470033	-0.998193	0.347627	1.22511	0.35354	-1.41158	-1.81457
AC013714.1	0.133893	-0.0112447	0.432107	-0.390856	-1.57777	-1.49476	1.66732	1.02175	0.853431	0.0104742	0.794924	0.774462	0.194619	-1.51784	-0.890501
AL356423.1	0.510512	-0.317521	0.535052	-0.0987056	0.0419462	-1.90756	1.45229	1.40179	0.60924	-0.124705	-0.0302531	0.770846	-0.096876	-0.714928	-2.03113
AC106827.1	0.389419	0.42802	0.826893	0.22119	-0.332714	-0.946243	1.36285	0.213838	1.09496	-0.0313843	-0.242814	0.958936	-0.426153	-0.89836	-2.61844
ZYX	0.983194	0.48169	0.555901	0.795591	-1.2846	-0.935969	1.47539	1.37552	0.0916238	-0.612927	-0.816015	0.0286079	-0.0996901	0.0119047	-2.05022
DHX34	1.22491	0.0139531	0.64273	0.0772901	-1.35536	-0.315584	1.73082	1.61002	0.695812	-0.728573	-0.798583	-0.0677265	-0.469302	-0.881662	-1.37875
FOS	1.76607	-0.877282	0.403309	0.751878	-0.662095	-0.391234	1.43287	0.762366	1.09384	-1.56296	-0.235884	0.0392685	-1.31253	-0.536005	-0.671621
NEO1	1.1503	-0.691234	0.188387	1.48859	-1.97696	1.01804	1.21204	0.480078	-0.703126	-0.65614	-0.703068	0.802615	-0.627524	-0.0643862	-0.917613
RHOQP1	1.29391	-0.885432	0.674476	1.17346	-0.850606	-0.566983	1.19957	-0.765298	-0.874893	0.594054	-0.904324	1.62322	0.150759	-0.535247	-1.32666
SH2D5	1.40732	1.00852	0.0617118	1.21452	-0.937706	-0.90145	1.39033	-0.882358	-0.908315	-0.864166	-0.903685	1.26597	0.334393	-0.333285	-0.951807
AL139339.2	1.24636	0.183925	0.337983	1.41164	-0.276005	-1.00365	1.91298	0.164489	-1.01624	0.747638	-1.00775	-0.92018	-0.99146	-1.02212	0.232382
CELF1	1.27749	0.339214	1.07925	0.92857	0.819487	-1.19565	-0.106402	0.306849	-0.116515	0.768024	-0.987359	-0.0911445	-2.10454	-1.34827	0.430993
AL445524.2	1.32608	0.795301	0.67802	-0.198317	-0.640997	-1.21738	1.04604	-0.0589493	-0.338052	1.48849	-1.22169	1.10203	-1.20457	-1.2368	-0.3192
AL121987.2	1.36127	-0.119417	-0.379223	-0.158063	-0.274715	0.686616	0.702831	0.886651	-1.54002	0.607228	-0.794469	1.82144	-0.994546	-1.54641	-0.259177
PHAX	0.955668	-0.504869	-0.222658	-0.530926	0.509089	0.449438	-0.00390692	0.539856	-0.84967	2.63848	-0.872783	0.616559	-1.38546	-0.900244	-0.438576
DNAJC9	0.797977	-1.74226	0.796961	-1.14974	1.24368	-0.194021	-1.09921	-0.621806	-0.232825	1.42416	0.992609	1.0774	-0.861996	-0.467506	0.0365774
ELF1	1.70621	-1.14088	1.6434	-1.07094	0.903532	-0.302432	-0.328112	-0.683692	-1.06931	-0.29634	-0.231857	1.41456	-0.706968	-0.491993	0.65482
AC112484.1	1.1232	-1.18053	1.24159	1.30316	-0.351838	-0.472012	-0.807624	-0.17352	-1.29594	-0.12883	1.03299	1.66806	-0.382115	-0.522176	-1.05442
5_8S_rRNA	1.20912	0.042525	1.04285	-0.193328	0.181455	0.589856	0.461868	-0.647017	-2.17828	0.475594	0.879384	1.11216	-0.654697	-0.777404	-1.54409
MT-TV	0.642764	-0.196831	1.11104	-0.101325	0.140957	0.000895909	0.386185	-0.478279	-2.27017	1.01278	1.33558	1.11629	-0.500676	-1.21671	-0.982504
FP671120.7	0.507736	0.24228	1.23747	-0.0279102	0.190717	0.253993	-0.182095	-1.09892	-2.04383	0.902813	1.42161	1.17513	-0.709272	-0.648069	-1.22166
MT-RNR1	0.232454	0.0625462	1.34372	-0.0779974	-0.017143	0.256323	-0.222712	-1.21787	-2.20788	1.08466	1.56604	0.944425	-0.661646	-0.308312	-0.77661
MT-RNR2	0.25433	0.0672913	1.27273	-0.00867764	-0.0412505	0.0877585	-0.0807272	-1.12083	-2.18633	1.03663	1.54178	1.15688	-0.58745	-0.418181	-0.973957
EIF2S2P2	0.460038	-0.716519	0.923012	-0.226797	0.132035	-0.381815	0.807603	-1.41212	-1.46242	0.838485	1.37524	1.41396	-1.43622	0.441753	-0.756229
AP006545.1	-0.0342491	-0.802567	1.69754	-1.04048	-0.24755	-0.0295123	-1.06294	-0.0659278	-0.962594	2.00195	1.46788	0.128023	-0.997939	-0.239653	0.188015
SCAF8	0.631155	0.486952	1.26508	-1.00354	-0.371481	0.613309	-1.50831	0.154092	-1.33621	2.05471	0.911233	-0.141198	-0.693923	-0.387343	-0.674523
RPS27AP12	1.41705	-1.39617	1.3137	-0.746486	-0.464385	0.731994	-0.815645	0.157823	-0.39122	1.54875	0.158491	0.680804	-1.16922	0.31937	-1.34484
OR2J3	0.452438	-0.879817	0.0212913	-0.289073	-0.465904	0.35045	-0.1945	-0.877989	-0.532044	2.35295	1.50619	0.864083	-1.28124	0.113164	-1.13999
SEC24B	1.10813	-0.289407	-1.01934	1.00437	0.226589	1.22479	0.500103	-0.915964	-0.616962	1.36628	1.07978	-0.0514662	-1.55311	-0.886629	-1.17718
EXOSC6	1.0307	1.54613	-0.370583	0.929627	0.623583	-0.0204962	-0.135466	-1.07631	-1.84815	1.16825	-0.187877	0.743799	-0.927054	-0.162929	-1.31323
ZNF605	1.2658	0.943468	0.5926	1.06824	0.685209	0.147984	-0.191817	-1.13771	-1.57647	0.986603	0.975372	-0.709044	-1.3614	-0.859963	-0.828866
PPP2R5E	0.976253	0.366114	0.909934	0.201006	0.551144	0.156435	0.354248	0.737257	-1.40015	1.35707	0.677002	-1.05288	-0.591513	-1.42946	-1.81247
TEAD1	1.43104	-0.228649	-0.035893	0.0287833	0.800034	-0.049159	-0.270413	0.87351	-0.210895	0.851955	1.12205	0.238542	-2.00285	-0.54081	-2.00724
JAG2	1.21042	0.61026	-0.558378	0.466966	-0.049471	-0.963308	1.05593	0.909858	-0.405427	0.37198	0.908457	0.923276	-1.67395	-1.26501	-1.5416
ZNF266	-0.233938	0.12692	-0.468058	1.03806	-0.532445	-1.15191	-0.234815	0.712385	-0.735171	1.61446	1.47444	1.30311	-0.824147	-1.58274	-0.506147
AC009283.1	1.21571	-0.51293	-0.096119	1.39593	-1.0413	-1.30704	-0.0525584	2.00999	-0.500924	-0.334513	0.9945	0.485966	-0.425699	-0.815398	-1.01562
PKD1P3	-0.759826	-0.363474	0.959713	0.348631	-1.84295	0.289802	0.529456	2.08444	-1.36316	-0.542548	1.13603	0.56792	-0.287596	-0.315666	-0.440766
MBD3	-0.73194	0.0923478	0.0171324	-1.2365	-1.61423	0.51892	2.6359	0.501068	0.599988	0.64877	0.148481	0.151739	-0.688128	-0.45659	-0.586954
TRIM46	-0.807057	0.293019	0.393903	-0.276295	-0.32037	0.36235	1.89209	0.807402	0.748382	0.0289338	-0.0959742	1.17066	-1.68633	-0.694412	-1.81631
ITSN2	-0.576761	0.475627	-0.869269	-0.57065	0.0251767	0.315886	1.76033	0.159944	0.598039	0.808657	-1.27604	1.75814	-1.06721	-0.0372458	-1.50462
ACBD7	0.429639	1.01034	-1.36224	-0.438296	-0.507404	1.17538	0.898798	-0.836828	0.813563	0.92495	-0.708083	1.23527	-1.38411	0.198144	-1.44914
GAPDHP60	-0.332502	1.12523	-0.780841	0.106592	-1.36946	1.05557	0.344443	1.11206	0.770971	0.439677	-1.46939	1.41357	-0.139345	-0.91304	-1.36353
GCSHP5	0.854314	-0.899934	-0.550209	-0.900854	-0.866643	1.82259	1.12195	0.0183663	-0.88986	-0.407737	-0.380496	1.9197	-0.368009	0.462876	-0.93605
MYO1F	-0.383109	-0.856133	-0.624238	-0.878007	0.306484	1.56124	0.587069	-0.199257	-0.464774	0.513072	1.02154	2.13309	-0.368044	-1.37048	-0.978451
MIR621	-0.106712	-0.662292	-0.45852	0.286209	-1.27589	1.0947	0.474061	0.0563211	-0.955704	1.54929	0.505313	2.08455	-1.02145	-0.702258	-0.867618
AC093840.2	-0.820539	-0.262906	-0.95659	-1.02403	-1.07883	0.961572	0.85034	-0.969848	0.459408	1.71041	1.11634	1.38562	-0.994341	0.111153	-0.487765
XIST	0.141946	-1.43349	0.480887	-0.276742	-0.778601	0.50718	0.752359	-0.626695	-0.695507	0.873671	1.69219	1.7216	-0.272774	-0.558107	-1.52792
TTF2	0.338531	-1.3379	0.843262	-0.7673	-0.0974349	0.893692	1.58146	-0.159644	-0.544576	0.0853285	1.55801	0.782582	-0.381741	-1.21343	-1.58084
EMC1	0.458764	-1.02014	0.194468	0.415849	-1.05323	1.94046	0.71523	-0.561518	-0.421359	-0.230542	1.83264	0.347041	-0.464132	-0.532428	-1.62111
BCL9L	-0.215263	-1.69301	0.573906	0.768406	-1.27812	1.35586	1.25622	0.223964	-0.569412	0.369256	0.449373	1.1198	-0.639395	-0.0670221	-1.65456
PTER	0.675721	-1.00145	1.11064	1.18166	-0.368097	-0.501973	1.0303	-0.955398	-0.101875	0.979803	0.0692171	0.911192	-1.98805	0.269259	-1.31094
EWSR1	-0.196222	-0.427024	1.03512	0.262716	-1.06671	1.0822	1.13127	-1.21783	1.29805	1.02379	-0.196906	0.774331	-1.20854	-1.37402	-0.920222
ELOVL5	-0.267566	-1.3486	-0.970816	1.28028	-1.32337	0.79294	1.04456	0.968793	0.881001	0.806961	0.540865	0.586567	-1.18217	-1.00432	-0.805123
ZNF516	0.820114	-0.964024	-0.568803	-0.22256	-0.672889	0.312232	2.51928	0.338082	1.29929	0.486959	-0.45914	-0.816185	-0.929203	0.0177285	-1.16089
PDCD6-AHRR	0.684017	-1.68305	-0.0602239	-0.41618	0.317389	0.588774	2.5144	0.218527	-0.340215	0.650668	-0.3967	0.6486	-1.16138	-0.869805	-0.694816
NBPF8	0.667301	-2.47797	0.484262	-0.112983	-0.630593	0.500269	1.97621	-0.817455	0.815242	0.0586201	0.0771735	0.305186	0.481	-0.846893	-0.479374
EPHA5	0.65294	-2.45229	1.19783	-0.0295113	-0.258456	0.212053	-0.0451162	1.04496	1.00314	0.174014	-0.101858	0.72846	0.102508	-0.463591	-1.76508
LINC00997	-0.496975	-0.937115	-0.215016	-1.72584	0.72782	0.491928	-0.489827	1.70251	0.179886	0.529153	0.492158	1.7729	0.0701924	-0.931645	-1.17013
TAB3	-0.463955	-1.45861	-0.447638	-0.452425	-0.524415	1.37768	-0.259731	1.25421	1.4408	-0.208544	1.38362	0.62171	0.180405	-1.2473	-1.19582
SNX29P2	-0.793153	-1.0867	-0.912101	-0.192311	-0.919564	1.22692	-0.843635	0.432996	0.885534	1.5339	1.33921	0.987369	0.358693	-0.973909	-1.04325
BMS1P23	1.14325	-0.119434	-0.296923	0.0188249	-1.02946	0.0939274	-0.404685	0.532757	-0.628369	-0.115572	2.88137	0.422184	-0.865456	-0.588339	-1.04407
OR7E7P	0.958759	0.802855	-0.279931	-1.14516	-0.98394	0.0228828	0.399402	-0.265476	-0.847476	-0.297973	2.51661	0.130556	0.865776	-0.638878	-1.23801
AP001267.5	1.38361	1.41518	0.676089	-0.902377	-0.0799911	-0.558058	0.505481	-1.23674	-0.22205	-1.52481	1.51056	-0.473495	0.850667	-0.354668	-0.989388
TNRC6C	1.30137	1.41462	1.67711	-1.84479	-1.02359	0.296893	-0.689302	-0.762405	-0.859225	-0.372709	0.68432	0.637467	0.0232786	-0.123139	-0.359899
HMGN5	0.284373	0.764995	0.888465	-1.46661	-0.581316	-0.467606	0.0131045	-0.694844	-0.210318	-0.602839	1.29954	2.27585	0.425965	-1.09967	-0.829092
AC012313.1	0.379402	1.07379	-0.0701559	-0.924654	1.85794	0.00689624	-0.292991	-0.629474	-1.1717	-1.00313	1.46798	1.13265	0.0876622	-1.31225	-0.60197
MTSS2	-0.274713	1.30273	-0.65397	-0.807006	0.819046	-0.312848	-0.448753	0.686693	1.09899	-1.21096	1.39842	1.06018	-0.912352	-1.76643	0.020976
ZNF404	1.10514	0.801184	0.148179	-2.14914	0.627742	0.298124	-0.304046	1.03912	0.486047	-0.368868	1.15011	0.284323	-1.71759	-0.959372	-0.440956
EIF4G3	-0.00519041	0.795844	-0.888493	-1.83232	0.851699	1.16328	-0.577959	1.22578	1.15186	0.415994	-0.198053	0.762877	-0.656621	-1.50011	-0.708573
AC091057.1	-1.06973	0.187475	-1.16343	-1.20987	0.779604	1.69876	0.0809868	-0.240577	1.36188	-1.14789	1.59446	-0.0407074	-0.835965	0.124997	-0.119995
ZNF100	-0.59375	0.285382	-0.905672	-1.62402	0.176343	1.0062	1.30728	-0.165333	1.22343	-0.890839	1.32371	1.06127	-1.02815	-1.04135	-0.134508
VDAC1P8	-0.881697	-0.324797	0.956406	-1.07654	0.258885	0.379221	0.251181	-0.500512	2.04025	-0.463892	-0.346524	2.00739	-0.540221	-0.603558	-1.15559
FBXO41	0.305297	-0.182985	1.63552	-2.13206	0.113156	-0.697791	1.29022	-0.0285555	0.618394	-0.683092	0.0306116	1.56776	-0.771649	-0.439342	-0.625483
RHOA	2.09122	-0.103522	1.41057	-1.79498	0.0567769	0.393124	1.09412	-0.338433	0.111254	-0.966931	-0.275805	0.51931	-0.700024	-0.622156	-0.874533
FARSB	0.887438	-0.464984	-0.0406387	-2.82622	0.652064	1.10359	0.436904	-0.232972	0.605219	0.577094	-0.216052	0.831412	-0.118146	0.0932699	-1.28798
TMEM63C	1.32952	0.750851	-0.532279	-2.28007	-0.237151	1.24126	-0.0960782	-0.511858	1.22636	0.432884	0.475844	0.266309	-0.110167	-1.42809	-0.527328
TOR1A	1.08722	-0.940815	-0.235288	-1.33472	0.709126	1.25908	-0.052188	-1.28789	0.661209	1.12204	0.705288	0.731346	0.243164	-1.31322	-1.35435
MIER2	1.2785	-0.588096	-0.671392	-1.23834	-0.0252658	0.699413	1.0604	-1.22877	-0.220875	0.814958	1.08818	1.45509	-0.137281	-1.50653	-0.779988
CDC42	0.316934	0.226649	-0.329312	-1.14317	1.11559	-0.528152	1.33911	-1.42108	0.170973	0.505302	1.09113	1.51176	-1.28734	-1.25802	-0.310371
AC121247.1	-0.217927	0.243503	0.469957	-0.622042	0.489003	-0.0706953	0.96556	-0.652485	-0.82701	1.29795	1.18567	1.37168	-1.01704	-2.19432	-0.421807
TUSC7	-0.532976	-0.0279115	0.735626	-0.508976	0.167418	-0.686363	0.358065	-1.70224	0.877969	1.4764	0.903212	1.62445	-0.290975	-1.06422	-1.32949
AC006355.1	-1.04572	-0.849168	0.584255	-0.0256754	1.00908	-1.19704	0.538836	-0.237066	0.464302	0.872209	1.76146	1.26765	-1.0518	-0.863252	-1.22808
MIR4670	-0.00412081	0.0147998	0.380014	-0.153815	-1.14805	-1.5364	0.771971	-0.0112406	0.490744	0.816995	1.28474	1.7406	-1.90179	-0.179079	-0.565372
XXYLT1-AS2	0.785235	-1.21183	0.881314	-1.09492	-1.14336	-1.08025	0.415412	0.250541	0.292407	1.21796	1.23115	1.16747	-1.06868	0.525439	-1.1679
AF067845.2	0.446225	-0.119817	0.298971	-1.06885	0.0752359	-2.01012	1.20135	0.834109	0.430076	0.282163	1.48535	1.01946	-0.694641	-1.06087	-1.11864
AC013562.2	-0.128437	0.141284	-0.434165	-1.56154	-0.226595	-1.54149	0.0809814	0.503789	0.428459	1.12255	1.86374	1.39936	-0.54289	0.10627	-1.21131
LINC00216	0.834697	0.217753	-1.2621	-0.946202	0.120537	-1.04337	0.656044	0.263892	0.583475	0.753344	1.35145	1.42769	-0.146791	-0.946393	-1.86402
C17orf107	0.407287	0.315136	-1.04418	-0.732182	-0.238121	-0.350414	1.00885	0.887922	1.42376	1.02854	1.30972	-0.144828	-0.973542	-1.17101	-1.72695
AC079684.1	0.595157	-0.849455	-2.21756	0.186444	0.292065	-0.202951	1.43962	-0.219679	1.2005	0.851944	1.16754	-0.573349	-0.554596	-1.24187	0.126187
TMEM268	0.938887	-0.37564	-2.16502	0.085792	0.763384	0.964633	0.881055	-2.17285	0.0437196	0.999006	0.187568	0.234189	0.127152	-0.387802	-0.124074
AC027808.2	0.470921	-0.990399	-0.919904	0.468128	0.151513	-0.566019	0.887703	-1.5723	0.423554	1.98206	0.181647	1.4406	-0.844338	-1.09498	-0.0181982
AC010655.3	0.0983028	-1.76573	0.512402	0.726653	1.12347	0.0225285	0.478404	-1.56431	-0.39014	0.266549	1.53606	1.30717	-0.712256	-0.794906	-0.844206
TRIM38	0.0642764	-1.05327	0.819178	0.929588	0.424504	1.22285	-0.910698	-0.957657	0.717124	-0.939286	1.34384	1.32467	-0.970218	-0.987113	-1.02779
ZC3H11A	0.112222	-1.84976	0.0457718	1.9377	0.835981	0.936379	-0.612538	-1.02724	0.471115	0.873424	0.0677876	-0.0715107	0.470807	-1.402	-0.788142
IFI44	0.449405	-0.435218	-0.654182	1.09385	2.08089	1.34117	-1.31704	-1.42481	-0.110646	0.270027	0.30885	0.40187	-0.15972	-0.817013	-1.02742
DKC1	0.969158	-0.681288	0.0618429	0.240101	1.93423	1.31108	0.970562	-1.61766	-0.75549	0.419027	-0.303947	-0.155233	-0.5727	-1.48849	-0.331192
CEP170B	-0.557707	-0.414196	0.975826	0.561129	0.805764	2.0698	0.29214	-0.845208	-1.11745	0.386788	-1.00238	1.00356	-0.789749	-1.56371	0.195395
UTP14C	0.0730376	-0.0581533	0.357866	2.32062	0.660243	0.78371	-0.227257	-0.573509	-1.19511	0.108459	-0.202147	1.27878	-0.99874	-1.49876	-0.829037
PCGF2	-0.0720805	1.28017	-1.36184	1.73299	0.690474	0.322819	-0.341651	-0.232456	-0.488139	-0.802825	-0.387486	1.53967	-1.12864	-1.32076	0.569743
LSG1	-0.537816	0.750052	-1.46289	0.699475	0.979756	1.23069	0.845028	-0.272726	0.0633585	-0.635426	0.786852	1.06494	-1.41662	-1.716	-0.378675
DNMBP	-0.589471	-0.297135	-1.80272	0.991589	1.43446	1.06498	0.0209288	-1.00043	-0.875545	0.278424	0.847465	1.35495	-0.228063	-1.2956	0.0961762
DCAF1	-1.35523	0.448431	-1.50532	1.22593	0.477062	1.32433	1.208	-0.874275	-0.349505	-1.60771	0.553293	0.0516187	0.571869	-0.646121	0.47763
COL4A4	-0.874011	0.182752	0.371553	1.57311	-0.35431	1.65969	0.0580589	-0.962698	-0.993058	-0.941421	1.66616	0.36306	-0.977247	-0.996816	0.225171
DOCK9	-1.32431	-0.754322	0.896019	1.28533	-0.975787	1.11219	-0.349767	0.0521097	-1.003	1.25194	1.16476	0.950418	-0.91003	-1.06712	-0.328433
NRSN2	0.00598284	-0.223884	-0.115927	-0.320649	-2.55488	1.62953	-0.892853	0.178902	-1.12174	1.04295	0.640154	0.632712	0.0666186	0.264151	0.768929
MEF2A	0.0652048	-1.16882	0.908032	0.412316	-2.20297	1.12371	0.189855	-0.755932	-1.10476	0.866799	1.03341	-0.0602476	-0.797647	0.991051	0.500001
RPLP0P6	-1.43438	0.558565	0.413865	1.28864	-1.65357	1.20742	-0.543215	-0.661561	-0.0626884	0.127089	-0.193872	-0.286317	-1.26325	1.20092	1.30235
RALB	-1.06978	1.6741	0.759601	1.42976	-0.576218	1.66675	-1.1031	-0.353003	0.303599	-0.395105	-1.18017	-1.12588	-0.0987968	-0.138293	0.206523
AC010615.1	0.464231	0.768841	-1.12887	0.629727	-1.20802	0.482204	-1.07817	1.11179	0.785598	1.18976	-1.16464	1.08744	-1.15331	-1.17464	0.388071
OIP5-AS1	-0.445911	-0.314008	-1.19136	0.501625	0.00509888	1.06875	-2.17221	0.956195	0.863489	1.25397	-1.05502	0.390463	-0.996231	0.43307	0.702083
KANSL3	-1.30839	-1.47702	-0.309736	0.262503	0.149716	1.62594	-0.528731	1.29614	1.01161	0.644277	-1.25832	1.26608	-0.649817	-0.42021	-0.304037
AC007192.1	0.311803	-1.03156	-0.858425	0.0599959	-0.964402	0.996281	-0.790535	0.185487	2.4018	0.437288	-0.906325	1.27202	0.25827	-0.919715	-0.451977
HOTAIR	1.00009	-0.619868	-0.634591	-0.0196018	-1.52418	0.843039	0.281726	0.605618	2.24594	-0.495518	-1.45382	0.142088	0.715434	-0.221472	-0.86489
SLC2A3P1	1.31542	-0.489807	-0.775542	-0.70398	-1.4234	1.4206	0.159763	0.656528	1.94739	-0.357048	-1.07069	-0.539786	0.299369	-0.88594	0.447114
ZC3H12D	0.853246	0.328758	-0.0252846	-1.32414	-1.37211	1.42967	1.35729	0.118707	1.2191	-1.24537	-1.31347	0.486292	0.250404	-0.751837	-0.0112537
AC012313.2	-0.315401	-1.18827	-0.925933	0.727562	0.363233	1.52881	0.768663	0.587451	1.86849	-1.12754	-0.139738	0.406075	-0.795916	-1.41345	-0.34404
STX16-NPEPL1	1.11744	-1.82911	-1.2564	-0.664238	0.95216	1.47907	0.263895	1.02909	0.699253	-0.709961	0.226044	0.0415517	-0.917545	-0.984487	0.553242
CCDC77	-0.0913522	-1.11478	0.168973	-0.777009	-0.614738	1.07432	-0.974552	1.28125	1.35321	-1.106	0.103676	0.779311	-0.0244786	-1.49835	1.44051
APOOL	1.84325	-1.37594	0.737662	-0.613441	-0.564345	-0.725056	-1.08074	0.436111	0.868023	0.554087	0.407272	-0.815762	0.4547	-1.38198	1.25616
ABLIM1	1.32141	-0.936828	-0.268683	-1.31993	-0.274777	1.35252	-1.26404	-0.184845	1.14312	-0.101239	-0.364814	-0.796028	1.3791	-0.839917	1.15495
CTTNBP2NL	1.23644	-1.27356	-0.774876	-0.657384	-1.49816	0.871681	-0.686361	-0.890569	1.02631	-0.0285176	1.10748	-0.126866	1.10359	-0.668704	1.2595
IPO5	-0.259228	-0.86827	-0.600605	0.526577	-1.73604	1.47595	-0.290053	-0.818402	0.803695	0.952713	0.610941	-0.643132	0.488115	-1.22684	1.58458
FRAS1	0.485525	-0.906118	0.33946	-0.681349	0.272013	0.848454	-0.100373	-1.79969	1.88383	-0.702356	-0.0163042	-1.49827	0.803145	-0.101969	1.174
SHLD2	0.384656	-0.858755	-0.13687	-0.741698	-0.0926357	-0.0188496	0.275188	-0.693747	3.15333	-0.662044	0.764967	-0.64765	-0.715423	0.196571	-0.207042
AL133500.1	0.114765	-1.15733	0.633229	-1.07136	-0.5671	0.987254	0.617589	-1.03614	1.05052	-1.01286	1.09106	-1.00228	-1.05206	1.31352	1.0912
CENPO	-0.841604	-1.44949	-1.14697	-1.92621	-0.252233	0.633084	0.490224	-0.319267	1.21308	1.33989	0.425569	-0.134945	0.0557292	1.12805	0.785094
AC007325.4	-1.14289	-1.3678	0.410355	-1.2792	-0.191684	1.56634	-1.18157	0.151547	0.330669	0.580819	1.07926	-1.20802	0.917515	1.05824	0.276437
AC013489.1	-0.975346	-0.344469	0.313289	-2.00247	-0.363487	1.79696	-0.0459749	-0.529938	-1.09845	0.91154	-0.192833	-0.365386	0.98728	1.24813	0.661153
DAP3	0.0651378	-1.37884	-0.115234	-0.513409	-0.852312	1.60205	-1.11997	-0.574249	-0.686547	0.463557	-1.16564	1.28502	0.66057	0.948341	1.38153
AC073857.1	0.298938	-1.98084	-0.457733	-1.22826	-0.319395	0.407561	-0.608572	0.131026	0.259664	0.713869	-1.07445	1.03254	-0.244029	1.38569	1.68399
AC232271.3	-1.01158	-1.28779	-1.1235	-1.17898	0.129623	1.03515	-1.05908	0.272726	0.990757	1.03692	-1.16895	0.840621	0.641143	0.757107	1.12584
RPL7L1	-1.8878	-1.89709	-1.51616	-0.280936	0.21326	0.900196	0.140935	0.684616	0.294315	0.624817	-0.240145	0.88192	0.369128	1.17223	0.540705
AC127496.5	-0.609162	-3.0626	-0.538954	0.0897217	0.985162	-0.0663873	0.326088	-0.203858	0.343058	1.0644	-0.395322	0.168696	0.723036	0.8866	0.289524
DUXAP10	-1.14804	-1.9812	-0.326127	0.85337	0.405833	0.357533	-0.826607	0.751568	-0.591305	1.57279	-0.490099	0.663694	-1.05605	1.14802	0.666627
RNF141	-0.969062	-1.94711	-1.34757	0.793835	0.473305	0.826381	0.712424	0.0972888	-1.49912	1.18355	0.69239	-0.172157	0.330012	-0.216565	1.0424
KATNB1	-0.929905	-1.46638	-1.00419	-0.320524	0.365623	1.64743	0.585442	0.208875	-1.12177	0.507394	0.745089	-0.0942654	1.1796	-1.40077	1.09834
SENP3	-0.110369	-1.25365	-0.771898	-1.50265	1.08204	1.5907	0.677745	1.47077	-1.02193	-0.357244	0.209272	-0.585996	1.10128	-0.668597	0.140525
SP100	-0.978197	-1.26937	0.0283524	-0.0102156	1.322	1.78671	-0.012522	0.0437323	0.213893	1.39721	-1.14409	-1.06251	-0.00204262	-1.15749	0.844532
MMP23A	-0.227724	-1.26211	-1.10539	1.22771	0.92358	1.46116	0.796942	-0.46033	0.533262	1.17554	-1.14875	-0.0285229	-1.13501	-1.16087	0.410521
ZFP14	-1.00592	-0.875174	-0.322475	1.27305	1.02916	0.991523	0.148253	0.812694	-0.44783	0.957586	-2.14667	0.620393	-1.14795	0.467776	-0.354417
MYH10	-1.90323	-0.0319767	0.0384399	0.253909	0.821795	0.384175	0.183584	-0.0362099	0.532804	0.84339	-2.27361	0.779128	-1.18676	0.825122	0.76944
PIK3IP1-DT	-1.29133	-0.337882	-0.221445	-0.447839	-0.425579	0.219419	0.813611	0.897376	0.334145	0.550328	-2.80353	0.938809	0.739234	0.385469	0.649215
STON1	-0.335722	-0.643179	-0.288308	0.691314	0.920393	0.121925	0.134839	-0.225889	-0.312297	1.01716	-2.93299	0.380248	0.976112	-0.468121	0.96451
AL121594.1	-1.10084	-1.3104	-1.18575	1.0975	0.986017	0.314852	0.814074	-1.19403	-0.745767	1.30595	-1.22024	0.123902	0.537454	0.757571	0.8197
AC118553.2	-0.257903	-1.02839	-1.04544	2.00055	0.815259	-0.715135	-0.408863	-1.0179	0.635569	1.25455	-0.84508	-0.160818	-0.783244	0.123382	1.43347
DNAJB6	-0.397959	-1.2201	-1.02009	1.53948	0.316859	-1.01034	-0.230152	0.542688	-1.0924	1.62146	-0.649652	-0.531566	1.29313	-0.259943	1.09859
MAP1LC3B2	-1.09636	-0.195096	-1.23929	1.07759	0.289111	-1.29271	1.07436	0.433114	-0.366119	-0.601469	-1.29734	1.02825	1.08553	-0.436276	1.5367
C8orf33	-1.74445	-1.10488	-0.0860313	1.17903	-1.0667	-0.149247	0.482921	0.821414	0.33889	0.119731	-1.3142	-0.156799	1.52355	-0.258113	1.41487
SLC25A30	-1.63085	-1.32136	0.0830972	0.899745	-0.426643	0.96461	1.0081	0.29317	1.2179	-1.45863	-1.15113	0.346502	1.1691	-0.261707	0.268094
WBP1L	-0.435977	-1.25635	-0.663925	1.61636	-0.499844	-0.0988329	0.914933	-1.03592	0.895105	0.100104	-2.0583	0.179824	1.03524	0.626589	0.68099
AC245096.1	0.4467	-0.626634	-1.6364	0.46685	-1.41777	-0.892384	1.071	-0.730127	0.967415	0.011372	-0.671668	-0.564098	1.38878	1.09025	1.09672
ATM	-0.000265391	-0.906833	-1.67023	0.512824	-1.64997	-0.58807	0.0586647	0.30131	0.02973	1.10668	-0.817803	1.76298	-0.0967891	1.10962	0.848154
CENPU	-0.0106612	-1.19853	-1.16148	0.911712	-1.26237	-0.358786	0.942704	0.877902	-1.47442	-0.382322	-0.618718	1.30085	1.4122	0.722957	0.298973
CRYBG2	-0.422084	-1.60473	-0.927211	0.770236	-0.523319	-0.137204	-0.420492	0.829289	-0.159987	-0.759746	-1.05848	0.846278	0.529337	2.32585	0.712258
C5orf24	-1.01683	-1.70902	-0.29156	0.657938	-0.716953	0.945213	0.944115	-0.253076	-0.190814	-1.42685	-0.747456	0.594558	0.367237	1.45673	1.38677
LPIN1	-0.10468	-1.77771	-1.03842	1.44734	-0.27168	-0.254779	-0.394258	-0.625305	1.12689	-0.516644	0.315527	0.0278583	-0.924981	1.54653	1.44431
TOMM40P4	-0.94888	-0.821851	0.590583	1.46867	-1.08649	-1.04846	0.498073	-1.02843	0.791859	0.636357	-1.0508	0.996705	-1.04148	1.14339	0.900746
ZGRF1	-0.505795	-0.989484	1.08713	1.01556	-1.23806	-1.31258	-0.96397	-1.14431	-0.0349024	0.0878897	0.0504777	1.08224	1.09808	1.6277	0.140031
FAM114A2	0.16048	-0.85756	1.18801	0.0235586	-0.975775	-0.844691	0.201331	-1.74062	-1.40014	0.219866	-0.380274	0.965053	1.07848	1.34393	1.01835
SPATA17	1.20966	-1.46165	1.26879	-0.256089	-0.461645	-0.087179	0.347812	-0.969321	0.268936	-0.276226	-1.35072	1.16932	1.13958	0.88222	-1.42348
CPSF6	-0.804651	-1.16178	0.220397	-0.224847	-0.915443	0.370905	0.485098	-0.857982	1.5159	0.108192	-0.897423	0.822767	0.416409	2.12943	-1.20697
RBM27	0.0316774	-0.302071	0.193309	-0.846755	-1.65644	1.69931	0.415813	-0.98295	0.204348	-0.178478	-0.872992	-0.875221	1.78506	1.25617	0.129223
TBC1D23	1.04669	-0.935608	0.00494658	0.827494	-2.39229	0.502873	0.218021	0.470447	-0.103064	0.271084	-0.77256	-1.55406	0.618327	0.950352	0.847342
MTMR8	-0.291585	0.0792719	0.521396	0.908757	-0.94746	-0.962143	1.33081	0.897968	-0.536794	0.128309	-0.427957	-2.23679	0.955543	1.24887	-0.668201
ZZZ3	0.393099	-1.01256	1.24413	-0.108509	-1.49529	0.755012	1.10508	0.691696	-0.764398	-0.317046	-0.637988	-0.74766	0.586038	1.6893	-1.38092
SNX18P3	0.310105	0.135705	1.54204	-1.00083	-1.55436	0.617874	0.675513	0.706734	-1.73327	-1.10185	0.14914	-0.437118	0.876861	-0.374595	1.18804
XRCC5	0.176281	0.137335	1.09242	0.745205	-0.558256	1.25391	0.0832917	-0.278516	-1.40026	-1.56461	-0.841838	-0.697466	-0.612607	0.453027	2.01209
SLC37A4	0.0524527	0.954434	1.31269	1.70225	-0.0902957	-0.69231	-0.931865	1.18427	-0.649461	-1.25558	-1.38455	-0.796807	-0.430962	0.0410371	0.98468
XRN2	0.504991	0.863782	1.10983	1.10526	0.215768	0.50612	-0.753815	0.764476	-1.03053	0.24869	-2.62761	0.14148	-0.262307	-0.969346	0.183204
NUP205	0.950825	0.552317	0.980153	0.707317	-0.556582	0.289422	-0.00403895	0.653806	0.113713	-0.778986	-2.77713	-0.519766	1.2409	-0.382802	-0.469146
MSANTD4	1.5855	0.789713	-0.349186	0.585799	-0.558128	0.637889	-0.170172	0.368055	-0.0588958	-0.429877	-2.9169	-0.549021	0.127447	0.29468	0.643093
SARAF	1.65767	-0.171119	0.352391	1.19671	-0.783851	0.259925	-0.549449	0.560271	0.128412	-0.622872	-2.26617	-1.17951	-0.171056	0.523772	1.06488
PSEN1	1.22989	0.38738	-0.196426	0.845322	-1.50352	-0.974024	0.040127	-0.25264	0.517496	-1.1122	-2.07933	0.68448	0.809604	0.990196	0.613642
PPARA	1.33028	0.847948	-0.996419	0.795318	-0.0601939	-0.854539	1.33816	0.0948193	0.0887196	-0.632182	-2.16793	-0.871697	-0.482869	0.881803	0.688779
KANK2	1.63611	1.16622	-0.132528	0.0282239	-2.04127	-0.307725	-0.104678	1.53826	-0.441644	-0.905981	-1.04902	-0.430645	-0.295691	0.573838	0.766522
ZBTB22	1.32989	1.06963	-0.96097	-0.993995	-1.02083	0.204916	1.02062	1.18609	0.104104	-0.949921	-0.988026	-0.941957	-0.979457	0.780765	1.13914
SRRM3	1.11515	0.975222	-1.38586	0.0147495	-0.197357	1.33654	0.82915	0.061936	0.0830261	-1.91932	-0.58821	-1.61833	0.148528	0.440162	0.704622
AF001548.2	-0.658991	1.28447	-1.54533	0.0963776	0.345543	0.88388	0.198398	0.500737	0.798012	-1.52745	-1.58912	-0.774553	-0.118433	1.05127	1.05519
HSDL1	-0.843592	0.487549	-1.52443	1.15936	-0.647151	1.01296	0.566986	0.900542	0.71442	-1.91586	-0.266324	-1.22643	0.265741	0.895246	0.420985
FAM169A	-0.816328	0.782694	-0.268457	0.655353	-1.08821	1.07938	0.58931	0.606419	-1.00366	-0.845996	-1.2341	-1.60966	1.09589	1.0481	1.00927
CHURC1-FNTB	-1.04506	0.182499	-1.11853	0.823293	-1.18453	1.47995	0.459944	0.873009	-1.15328	-1.10634	0.163238	-1.09756	1.01929	0.62589	1.0782
UNC5C	0.000503264	-0.46679	-0.771824	1.71346	-1.24939	0.381939	-0.595948	1.59377	0.389656	-1.32284	-0.150333	-0.698333	-0.643771	0.146453	1.67345
AC122179.1	0.145012	0.015737	-0.0298331	0.695892	0.159497	-1.28199	-1.06122	1.3159	0.582209	-1.44991	-1.66505	-0.528045	0.662726	1.3938	1.04527
IFT52	-1.28739	0.432784	-1.2933	1.10073	1.33107	-1.00587	-0.663488	1.13873	-0.134456	-0.726463	-0.768773	-0.926839	0.73408	1.22839	0.840804
FAM47E-STBD1	-1.06035	0.267597	-1.13021	1.08104	1.13351	1.07835	-1.09	0.891093	0.110445	-1.11862	-1.15857	-1.11027	0.0688794	1.0894	0.947704
AC107871.1	-1.35468	0.749683	-1.45156	1.00169	0.225913	-0.117682	0.264031	1.02226	0.876598	0.254938	-1.49091	-1.42391	1.26229	0.647104	-0.465766
IFT80	-0.382845	0.596453	-2.01818	0.783195	1.41704	-0.995869	-1.28081	-0.415473	-0.252131	0.104268	-0.550293	0.0444997	1.6095	0.925233	0.415414
RNU6-244P	-0.196314	0.468587	0.682312	0.961428	0.00441003	-0.172718	-1.00653	-1.10972	0.744396	-0.0441116	-0.642118	-2.48255	1.30785	1.00036	0.484719
EBF3	-0.734389	-0.575127	0.500499	0.945328	0.176882	-0.125188	-0.286448	-0.659548	1.03469	-0.414625	0.455309	-2.78719	1.15325	0.599748	0.716807
FBXL4	-1.24615	-0.442669	1.44716	0.587762	-0.185995	0.102641	0.39268	-0.541291	0.448897	-0.136438	-2.3846	-0.668205	0.224512	1.07495	1.32674
TMEM80	-0.342623	-1.42117	0.701139	0.124383	1.10976	-0.642805	-0.762247	0.152597	0.972025	-0.0657635	-1.78994	-1.23472	1.06975	0.972181	1.15744
YME1L1	1.18107	-1.43374	0.918994	0.699008	0.379939	0.370422	-0.620852	-0.896583	0.351943	0.0977839	-1.65714	-1.71813	0.517128	0.841183	0.968971
AC132008.2	1.05928	0.0499716	0.466903	0.773522	1.17712	-0.522506	-1.34049	-1.41038	0.451151	-1.38304	-1.44243	-0.32714	1.20777	0.41689	0.823369
NRTN	0.676512	-0.364047	0.744146	0.457942	1.2642	1.32007	-1.61344	-0.164105	0.427226	-1.65891	-1.72239	-0.443635	0.486329	0.583886	0.00622052
MIR600HG	-0.689662	1.14655	0.235027	0.00800308	0.341733	1.25552	-1.00844	0.655002	1.33364	-1.71849	-1.52925	-0.399976	-0.386583	1.19978	-0.442844
SLC39A3	1.30443	0.351952	0.82804	-0.827474	0.500797	0.48877	-0.420263	1.06653	0.624905	-2.0699	-1.31688	-1.35122	0.665553	-0.316641	0.471413
NAA30	-0.478511	1.03619	1.07534	-1.13762	0.913325	0.410087	1.06085	0.647712	0.0912982	-1.6846	-1.72406	-0.709327	0.296514	0.898048	-0.695249
DGKQ	1.01025	1.2134	1.09736	-1.72597	-0.118379	0.813819	0.150158	-0.191912	0.219933	-1.65751	-1.7167	-0.115679	0.442704	0.773361	-0.194813
AL356512.1	0.260814	1.83328	0.80403	-0.64769	-0.368709	0.929884	0.153568	-0.839695	-0.634293	-0.798047	-0.971697	-0.700412	2.10941	-0.238668	-0.891771
BAZ2A	0.435438	-1.36189	0.384337	0.507862	0.723937	0.95372	0.476155	0.772414	0.932836	-0.519166	-1.61726	-1.79113	1.27116	-0.459391	-0.709029
MSH5-SAPCD1	0.118691	-1.32746	-0.0209262	1.14838	-0.494851	1.29027	-0.460981	1.01305	1.17734	-0.52224	-1.22259	-1.1543	1.06899	0.678013	-1.29138
CHEK1	0.442009	-0.553417	0.605255	-0.954634	0.0392137	1.64371	-0.381544	0.574424	0.948915	-1.8066	-1.36602	0.109109	1.28235	0.478505	-1.06127
MBLAC1	-0.811848	-1.08986	1.25482	-0.980341	0.502336	1.40703	-0.859659	0.639447	0.0553964	-0.905817	-0.970249	-0.89235	1.68482	0.913703	0.0525665
RN7SL648P	-0.580643	-0.0407232	0.88282	-0.914185	0.367969	0.400993	-1.12212	1.46339	-0.749828	0.470578	-1.06915	-1.52235	1.7136	-0.329788	1.02943
VRK2	-0.320751	1.27157	0.323341	-0.508944	0.482184	1.02325	-0.818389	0.218399	-0.355144	0.956298	-2.38196	-1.11697	0.108282	-0.252998	1.37183
CD320	0.900354	0.397186	-1.1331	-1.53571	0.716354	1.01546	-0.946604	-0.916849	0.0079713	0.493892	-1.4208	-0.599137	1.54779	0.790753	0.68243
NDUFA7	1.49032	-0.245352	-1.52943	-0.272532	0.815061	0.467454	-1.01474	-0.526363	-0.654374	0.229391	-0.698969	-0.487926	2.37834	-0.329398	0.378508
CPEB3	0.254295	-0.936966	-1.83559	-0.5373	0.386118	0.801022	-0.465309	0.305718	-1.74168	1.33466	0.204746	-0.516509	1.29915	0.25502	1.19262
RBM39	0.943691	-1.29756	-0.213166	0.245997	0.0481035	0.789327	-0.497146	-0.605827	-1.79351	1.23274	-0.262862	-1.35431	0.514006	0.557729	1.69278
RBM18	0.729857	0.0675549	-0.779196	0.545951	-0.310041	1.00103	-0.252384	0.0789282	-2.91622	0.784877	-0.771204	-0.242765	0.331797	0.812578	0.919235
TAB2	1.13429	-0.381404	0.384626	-1.62799	0.0360628	0.907685	-0.338814	0.253039	-2.17945	1.1523	-1.01156	-0.0850173	0.884123	-0.0616173	0.933735
RNF146	1.1404	-0.169806	0.879427	-0.0090684	0.241782	0.92123	-2.03114	-0.843744	-1.19664	0.598424	-0.17859	-1.07149	1.75571	-0.241212	0.204719
MIR4751	-0.191854	0.200137	0.226296	1.02517	0.668301	1.70563	-1.44796	-0.713271	-1.11419	-0.162321	-0.859976	-1.48696	1.23458	-0.132269	1.04869
BCAT1	-0.139375	0.0495819	-0.286601	0.705128	0.0913312	1.14551	-2.47232	-0.229419	-1.39994	0.450094	-0.359024	-0.651026	0.990444	1.06439	1.04122
CCT6P1	0.973124	-0.078445	0.306511	0.58027	-1.29797	1.51719	-1.45645	-0.00546225	-1.59978	-0.986516	-0.0536959	0.29845	1.35415	-0.464703	0.913337
SMCO4	0.91499	-0.439267	0.355879	0.667705	0.743089	1.14937	-1.45477	0.25945	-1.89243	-0.986535	-1.38349	0.252257	0.273811	1.29321	0.246731
TERC	1.08055	-0.71748	-1.00922	0.590559	0.572166	1.41656	-0.549214	-0.376728	-1.50503	-0.252555	-1.4977	1.13827	1.17643	0.64453	-0.711143
GLIPR2	1.22922	0.485863	0.251942	0.34357	0.821089	0.101093	-0.207687	-1.13243	-2.29109	-0.104098	-0.651482	0.810909	0.834065	0.959377	-1.45035
SEPTIN1	0.371803	0.557772	0.614231	1.46444	0.377563	-0.179867	-0.984296	0.316818	-1.09013	-1.02564	-1.08336	-1.01358	1.49737	1.33053	-1.15365
NAB1	-0.422127	-0.640281	0.342967	0.290038	1.3533	-0.579406	-1.18866	-1.00879	-1.16434	0.522975	-0.270529	-0.471561	2.07571	1.50379	-0.343081
AC010733.1	-0.655434	-0.56013	1.62831	-0.24276	0.859383	0.125246	-0.0436747	-1.25861	-0.557629	-0.618195	-1.1786	0.326467	1.70322	1.46191	-0.989506
ZYG11A	-0.971771	0.516661	0.911729	-0.261009	-0.724367	1.14874	-1.05932	-0.456629	-0.389852	0.000911487	-1.88553	0.295571	1.14001	1.89585	-0.160996
TPX2	-1.46988	0.132508	-0.48604	1.01496	0.748594	0.604221	-1.27874	-0.463678	-1.09204	-0.0418048	-1.56724	0.511293	1.01426	1.29223	1.08135
PASK	-1.09394	-0.523854	1.33904	1.14782	0.746509	0.985428	-1.39412	-1.14003	-0.479706	0.619328	-1.70829	-0.171076	0.251211	0.788044	0.633624
ZNF236	-1.12132	0.758774	0.842863	0.889493	0.505031	-0.171033	-0.0812593	-1.11198	-2.36875	1.1256	-0.485664	-0.738648	0.974476	0.64336	0.339053
MAP9	-0.589574	0.349974	0.848647	0.651622	-0.184118	0.549277	-0.318508	-0.293673	-2.97992	1.17042	-0.367069	0.738344	-0.606691	0.388582	0.642683
ASAH2B	-1.00311	-0.151515	-1.43368	0.988302	-0.682475	2.08701	-0.1794	0.256686	-1.14367	1.11326	-0.759135	1.1558	0.477744	-0.54737	-0.178448
APOC1	-1.24226	1.10123	-0.725443	-0.322055	0.756895	1.35353	-0.53097	0.038033	-1.40562	0.78888	-1.39819	1.00311	1.10545	0.44861	-0.971212
AC087289.3	0.605912	0.262108	-0.696616	-0.67636	0.373909	1.7324	-0.646093	-0.474129	-1.16966	0.480148	-0.133455	-0.096586	1.36997	1.09974	-2.03129
KMT5A	-0.262545	0.540164	-0.718711	-1.36107	0.6838	2.01013	-0.441819	-0.776777	-0.888633	-0.528973	-0.11464	-0.822348	1.14796	1.69167	-0.158205
CYP26B1	0.380608	1.02677	-0.694768	-0.766932	-0.641819	0.955387	0.330002	-1.36436	-0.712751	0.250558	-0.153186	-0.0615532	-0.528099	2.66302	-0.682876
IGFN1	-1.1358	0.288717	0.188334	0.429681	0.604837	1.17744	-1.19178	-1.28055	0.00644293	1.09246	0.280105	-1.23006	0.628589	1.5547	-1.41312
TJP1	-0.66718	0.243872	1.09816	0.0798546	-0.186604	0.0665788	-2.70016	-0.560379	0.0352123	1.41734	-0.0775602	-0.589512	0.89714	1.18772	-0.244484
CDC73	0.500073	0.490568	1.22807	-0.110092	-1.39604	-0.297016	-1.22266	0.134422	-1.36262	1.35442	0.697696	-0.933722	0.97889	1.07102	-1.13302
IRAK3	0.732936	0.511384	0.61249	-1.02571	0.639077	-1.01303	-0.914251	-0.984278	-1.02337	1.59242	1.00513	-0.944445	1.12032	0.780185	-1.08886
MYO5B	-0.390683	0.59471	0.2118	-0.0677229	-0.408253	0.881069	-0.633302	-2.73686	-0.409306	0.716914	1.08251	0.537127	1.37012	0.0202326	-0.768358
PRR14L	0.542951	-0.565596	0.260751	0.909426	-0.458457	1.0207	0.08002	-2.77028	-0.967071	0.417569	0.335636	1.0887	0.787153	-0.726789	0.0452856
CYP4V2	0.692439	-1.83988	0.621178	0.145203	-0.623951	0.494904	-0.930176	-1.73288	-0.679928	1.55424	0.658548	0.836413	0.950557	0.314286	-0.460952
AC024060.2	1.35529	-1.33848	0.551348	0.486077	-1.17324	1.31572	-1.1061	-0.790745	-1.10416	1.06923	-0.234421	0.168782	1.01228	-0.937088	0.72551
DGKE	0.951879	-0.371008	0.902786	1.18125	-0.413642	0.92414	-0.609134	-1.71604	-1.98909	0.905688	-0.657882	0.40017	0.268346	0.796284	-0.573748
SETX	0.853766	0.287474	1.09279	0.710677	0.234303	0.895164	-0.840348	-2.05251	-0.357276	1.16091	-1.29788	-0.894014	0.798101	0.391153	-0.982303
TMTC3	0.566142	0.382051	0.465312	0.81934	-0.1417	0.674141	-1.60701	-1.38254	-0.753549	1.16346	-1.66219	-0.944619	0.507902	1.03522	0.87804
BRCA2	1.07777	0.418817	0.284937	0.387302	-0.362363	-0.311487	-1.40755	-1.23175	-0.396472	0.863318	-2.06209	-0.204638	0.462655	1.56893	0.912617
NOP9	1.08826	0.613287	0.602226	-1.27429	-0.107894	-0.209808	-0.0422378	-1.53953	-0.667723	0.258721	-1.63308	-0.45963	1.01006	1.82329	0.538345
NDST4	0.296172	0.658665	-0.331018	-0.116812	-0.530636	0.543209	-1.01341	-2.55236	-0.611816	0.69439	-0.502221	0.372007	0.40598	1.01772	1.67013
RFC3	0.570048	0.0334152	-0.343941	0.85508	-0.898826	1.34126	-1.21538	-2.08126	-0.591752	0.0783023	-0.411669	0.243679	-0.273809	1.58987	1.10499
GEN1	0.178931	1.10014	0.435627	0.126374	-0.860161	1.59149	-1.21148	-2.20619	-0.103979	-0.43086	0.281868	-0.311919	-0.58289	1.34667	0.646386
BMPR1A	0.711765	0.588998	1.36973	0.368643	-0.166603	0.787729	-0.99026	-1.40775	-1.45155	-1.88108	0.445204	0.614862	-0.191241	1.12212	0.0794382
RPL34	0.419089	0.27236	0.921224	-0.552679	0.15969	0.818688	-1.33604	-2.28069	-1.41176	0.00512462	0.325479	1.11644	0.0963048	1.2296	0.217158
ZBTB44-DT	0.265114	-0.4132	0.32724	-1.75442	1.21367	0.180337	-1.57511	-1.68776	-0.425136	0.227796	-0.0185379	0.699555	1.22023	0.788312	0.951905
TMEM106B	1.40923	-0.176477	-0.762989	-1.34478	1.16892	0.932023	-1.69007	-1.11494	-0.787585	0.696558	1.16832	0.0841515	0.149325	0.735005	-0.466689
HEG1	0.348741	-0.872032	-0.268553	0.858109	0.907966	0.0635164	-2.41825	-1.22064	-0.494622	0.306893	1.27168	0.346262	-0.616627	1.10513	0.68242
C5orf22	0.459218	-0.952551	0.534447	0.737716	-0.145241	0.0313851	-2.06061	-1.43666	-1.24767	0.40999	0.515363	-0.167771	1.22102	1.0855	1.01587
HMGCL	-0.788287	-0.348538	0.888655	0.023817	0.641907	1.42212	-1.59017	-1.89767	-0.686278	-0.696578	0.572829	-0.145889	1.20187	0.410062	0.992148
AGFG1	0.0850378	-0.348597	0.953165	-0.396095	1.00491	1.06074	-2.21489	-0.947889	-0.767328	0.100974	0.30947	-1.20134	0.096904	0.854731	1.4102
MYNN	-0.872777	-0.855081	0.722305	0.0885493	1.59559	0.66233	-1.61166	-1.84256	-0.0280124	0.858691	0.838411	-0.727049	-0.227481	0.7198	0.678944
TP53RK	-0.523492	-1.90225	1.61361	0.550855	0.631977	0.13265	-0.98999	-0.0933128	-0.944751	-0.315995	1.47597	-1.10437	0.788174	0.865288	-0.184362
SYS1-DBNDD2	1.398	-1.05907	0.527965	1.31206	-0.389086	-0.431121	-0.9172	-0.963927	-0.598715	-0.945647	1.30791	-0.46227	1.00827	1.24654	-1.03371
AC139795.1	1.25409	-0.444345	0.895212	0.993489	-0.847961	0.764137	-0.305538	-2.21629	-0.398417	-1.4291	-0.192145	-0.132443	0.961935	0.967129	0.130256
RFC5	0.322592	0.119869	1.40781	1.17221	-0.974737	-1.04257	0.781494	-1.06394	-0.928636	-1.50254	0.383086	-1.01141	1.42976	0.469935	0.437068
AC141586.1	0.374688	0.0673098	-0.134048	1.39877	-1.65521	-0.194247	-0.848317	-0.37674	-0.80193	-0.994869	-0.072341	-0.514615	2.05761	1.42581	0.268116
LIMS4	0.843686	0.641894	-1.03604	-0.161487	-1.12617	0.0181544	-0.978302	-1.04581	-1.0835	-1.0194	1.3043	-0.0175457	0.999786	1.37569	1.28475
SLU7	0.630307	-0.0203085	-0.809653	1.09603	-0.624973	0.620041	-0.0596326	-1.73165	-1.04179	-0.752924	1.73853	-0.543304	-0.258671	0.0464861	1.71151
ZNF184	1.32715	0.267304	-2.1424	1.00613	0.731823	0.627196	0.0909194	-0.757529	-1.45861	-0.324003	0.403567	-1.24519	0.849911	0.00262666	0.621101
TMEM219	1.3446	0.339499	-1.2494	1.32039	0.239272	-0.3974	-1.63914	-0.503867	-2.03456	0.239822	0.808343	0.0410172	0.473194	0.61446	0.403775
ZNF569	0.816393	-0.0847736	0.158133	0.502317	0.682626	-1.87763	-0.600713	-0.554487	-2.32805	1.09079	0.783183	-0.150841	0.0574639	0.810833	0.694752
SDCCAG8	1.28963	-0.0532661	-0.290803	0.151123	0.461916	-1.63707	0.0419021	-0.632255	-2.05852	1.04388	-0.525484	-0.561027	1.39166	0.94124	0.437072
VPS35L	1.71456	-0.604785	-0.200325	1.2953	-1.07515	-1.50501	0.473417	-0.44522	-1.49041	-0.0147865	-0.232368	-0.346731	0.51578	0.393748	1.52198
MARCHF7	1.0142	-0.414738	-0.858331	-0.321513	0.416169	-1.19624	1.24945	-0.437306	-0.968519	0.25803	-0.448646	-1.78771	1.22072	1.38651	0.887923
STXBP4	0.984783	0.33931	-0.188328	-1.21938	0.713568	-2.27952	1.1257	0.624013	-1.23001	-0.326468	-0.0553227	-0.790999	0.74677	0.86303	0.692845
LPGAT1	0.538861	-0.17422	0.865489	0.277199	0.176599	-2.6016	-1.00523	0.61741	-0.360443	0.787701	-0.816749	-0.48706	0.477778	0.0375896	1.66667
STXBP5-AS1	0.862166	-1.51184	0.814059	0.369679	0.611859	-1.37494	-1.25615	0.322023	-0.693385	1.21568	-1.37898	-0.273224	1.27681	0.240046	0.776186
ZNF765	-0.258321	-0.911905	0.710708	-0.168949	1.36252	-0.82002	-1.14863	0.90539	-0.368592	0.706407	-0.905266	-1.32932	-0.636634	1.13462	1.72799
WDHD1	1.16804	-1.26369	1.24913	-0.909287	1.01228	-1.11138	-0.750254	0.857682	0.509016	-0.959246	-1.03275	-0.873695	0.0646261	1.01225	1.02728
NME1-NME2	1.48422	-1.98425	-0.678249	0.893911	0.677581	-0.579088	0.626262	0.816018	0.389516	-0.981213	-1.65406	-0.273906	0.644372	-0.0192125	0.6381
AL136295.4	0.634553	-1.65893	-1.26356	1.08096	0.504243	-1.17266	0.765856	0.0565231	0.933107	0.254095	-0.243032	-1.78481	0.914129	0.917461	0.0620737
HOXB-AS3	1.23815	-1.68132	-0.987397	1.1718	1.33748	-0.192052	0.440779	-0.901139	-0.371249	-0.858386	-0.119505	-0.876754	1.29764	0.955427	-0.453487
AKAP3	1.03881	-2.47577	-0.0906872	0.759225	0.856453	-0.817454	-0.118161	-1.09818	-1.0932	0.68621	0.114414	0.59708	0.865548	0.887575	-0.111854
ZNF833P	0.115481	-1.33927	0.50249	1.30317	0.651759	-1.24343	-1.16027	-1.21923	0.341595	-1.19616	-0.224377	0.668376	1.45606	1.10262	0.241182
GCK	0.622841	-1.40724	0.834904	0.943004	0.527014	-1.26713	-1.14556	0.15115	-0.169676	-1.19803	-1.27127	0.814881	1.59933	0.311898	0.653885
MAFIP	0.822884	-1.4072	0.469615	0.902475	-0.0709737	-1.2844	-1.17784	0.535997	-1.29555	-1.22383	0.178628	0.259897	1.32699	0.896676	1.06664
BCL2L2-PABPN1	0.317796	-1.39832	-1.3034	0.758183	0.157004	0.750104	-1.26617	1.02351	-1.33399	-1.29267	0.23087	0.813172	0.61751	0.840595	1.0858
GRN	0.617794	-1.53978	-1.12876	1.24809	1.12878	-0.891114	-1.30199	0.325706	0.446446	-1.58506	0.350659	0.57676	1.07061	0.347385	0.334472
CRACD	1.2661	-0.92113	-0.918254	1.08885	1.0049	-0.811027	-0.495331	-0.252047	-1.05286	-1.81193	-0.0387234	1.04014	-0.123795	1.0472	0.977913
ZNF354A	1.14584	1.01167	-0.406911	0.1642	-0.467935	-0.754576	-0.0694925	0.838403	-0.536934	-2.5101	0.474787	-0.170722	-0.88388	1.03185	1.1338
AC092647.5	0.263346	1.07841	-1.27065	0.0595063	1.03868	-1.29724	0.0589199	0.590467	-1.30431	-1.25885	0.474121	0.650227	-1.29039	1.10274	1.10504
CAMKK2	-1.53814	1.22385	0.427151	0.474467	-0.663022	-0.588809	0.0144098	-0.452233	-1.06605	-1.32976	1.24321	1.11407	-0.934762	1.13377	0.941858
MAPK11	-0.559054	0.715983	0.0408736	0.294872	0.506985	0.077136	-0.774427	-0.815329	-0.0917662	-2.92391	0.922466	0.951289	0.131653	0.945624	0.577605
APC	0.374927	-0.793171	0.581472	-1.10741	-0.247023	-0.160308	-1.29397	-0.328196	-0.0789448	-1.35621	1.3629	0.452515	-0.0164408	0.190626	2.41923
ZNF783	0.454497	-0.721185	-1.51162	-0.944409	0.628948	-0.308491	0.158131	0.940508	0.435582	-2.18669	0.371779	-0.299611	0.827658	0.582489	1.57241
TAPT1-AS1	0.863206	-1.33175	-1.23686	-1.26891	-0.309231	0.682686	-0.045935	0.406673	-1.26745	-1.22614	0.915761	1.06502	0.956419	0.92074	0.875769
ZNF445	1.31471	-1.40942	-0.301309	-1.24295	0.25554	0.313699	-0.960839	0.706052	-1.53071	-1.07692	1.0556	1.00418	1.04559	0.372371	0.454421
ALG10B	1.16869	-1.21545	0.56766	-1.51106	-0.610927	1.28934	-0.59376	0.196969	-1.10615	-0.574508	0.113012	1.29104	1.3814	0.474317	-0.870569
MAGI3	-0.811531	-1.41706	0.589907	-0.472018	-0.977411	-0.116128	-0.848346	0.287691	-1.0874	0.868006	1.22432	1.26304	1.17753	1.283	-0.963595
CAPZA1P2	-0.103829	-0.0209818	1.30898	-0.90762	-1.27055	-0.469802	-0.650923	1.07112	-0.333249	-0.888338	-0.239278	1.5777	1.4186	0.864396	-1.35623
NOTCH2NLA	-1.05469	0.682323	0.817881	-1.18711	0.707629	-1.17631	-1.09226	1.19723	-1.18511	-1.12854	0.491141	0.182424	1.3449	0.913574	0.486921
IPP	0.804735	-0.0882897	-0.351988	-0.432172	0.167527	-1.53502	-1.45611	1.10722	-1.54328	-0.77372	0.783659	1.1703	1.22762	0.912269	0.00723989
AL590560.2	0.731038	0.162228	-0.550585	0.303091	0.998033	-0.159839	-1.28701	0.109312	-1.42528	-1.34103	0.609656	1.16281	1.33769	0.858154	-1.50827
SPOUT1	0.878454	0.923925	-0.5789	-0.644587	0.54809	-1.46301	-0.301523	-1.08029	-0.261654	-0.502214	0.042452	1.22581	1.41516	1.32695	-1.52865
AC027801.1	0.841854	0.932783	0.7384	-1.134	0.981948	-1.12377	-1.04411	-1.10058	-1.13211	0.771881	0.798277	1.38837	-0.16685	0.432825	-1.18492
MIRLET7A1HG	2.26043	0.325131	0.130869	-1.13137	-0.184972	-1.11789	-1.01287	0.506253	-1.12888	0.20195	0.390538	1.26113	0.0463925	0.651786	-1.19851
NCAPH	1.64058	-0.257908	0.753482	-0.660085	-0.0756955	-2.02889	0.267712	0.862603	0.096657	-1.82974	-0.388596	-0.0778209	1.0811	0.770577	-0.153967
GDF6	0.869663	0.536126	0.798482	0.189315	-0.392084	-0.968056	0.98106	0.38825	0.88977	-1.85024	-0.391939	-1.09504	0.908316	0.855237	-1.71886
TNRC6B	0.518657	-0.373664	0.469827	0.799101	0.354455	-1.19855	0.814529	-0.853507	0.101615	-0.62796	-0.303747	-0.744411	2.70626	-0.72891	-0.933695
COL6A3	-0.959592	-1.26526	0.916692	-0.0251571	0.45993	-1.12974	1.4689	0.536326	0.691584	-1.06291	-1.13375	-1.0481	1.37923	0.834225	0.337633
ERO1A	-0.78346	-1.18552	1.17258	-0.644258	1.05071	-1.10255	0.957391	1.07515	-0.756165	-0.746015	-1.07065	-0.22692	-0.333027	1.31025	1.28251
MSH3	-0.69618	-0.676799	1.37083	-1.78315	1.04389	-0.745377	0.581754	1.36677	1.23836	-0.8254	-0.793032	-0.754836	0.466549	0.60038	-0.393758
PDPR	0.71341	-1.22553	0.681479	-1.33523	1.19807	-1.53321	1.40833	0.633869	0.234556	-0.353478	-0.267947	-0.327078	0.76433	0.811607	-1.40319
PP7080	0.404507	-1.35966	0.429899	-1.28093	0.998758	-1.27106	1.36767	0.69599	1.24098	0.260224	-0.654289	-1.21768	1.16087	-0.270778	-0.504504
WNT11	-0.350209	0.0651194	0.212557	-1.30829	-0.286163	-1.29709	1.03873	1.29313	0.540788	1.14897	-1.30006	-1.23659	1.05703	1.09494	-0.672855
ZNF668	0.322866	0.116473	-0.478629	-1.93769	-0.0780419	-0.985954	1.24882	1.3527	0.727644	0.436855	-1.03925	-1.31942	0.962141	-0.311769	0.983258
TRIM34	-1.03641	0.911305	-0.517865	-1.1862	0.263586	-1.17399	1.25173	0.722199	0.797005	-0.666601	-1.17723	1.04923	0.971907	-1.1886	0.979935
PRRT3	-0.20308	0.666146	0.299765	-0.548616	-1.10365	-0.593314	1.36453	0.477145	1.91148	-1.05701	-1.44057	1.05887	0.620262	-0.896557	-0.555415
TRRAP	0.712869	0.832429	-1.67318	-1.04916	1.12095	0.624878	0.387575	-0.979157	0.886975	-0.549574	-1.4271	0.393309	1.57362	-0.324138	-0.530303
TBC1D3D	1.63599	1.35946	-1.13061	-1.19371	0.607816	-0.499173	0.486941	0.123217	0.711413	0.360818	-1.1823	0.832746	0.355114	-1.19676	-1.27096
AC132872.5	1.5264	1.02723	-0.132284	-2.26749	-0.639487	-0.0603685	-0.427493	0.986077	-0.349284	-0.146094	-0.63331	0.948708	1.1519	-1.0545	0.0699975
CELF2	1.055	0.816424	1.30409	-1.5798	-0.699419	-0.858997	-0.0306983	1.32622	-0.366348	-0.733303	0.55842	-0.692783	1.47821	-0.519399	-1.05762
ZNF585B	1.57459	0.538111	1.23179	-0.847274	-1.47903	-1.35907	0.854258	0.945648	-1.29313	-0.776838	0.133264	0.522959	0.698815	-0.321014	-0.42308
JOSD2	0.747714	0.264259	0.955049	-1.78178	-1.71131	-1.08231	1.12951	0.870545	0.815825	0.148852	-1.19201	-0.147417	0.989783	-0.145754	0.139051
NAV1	1.61942	0.833455	-0.440184	-1.47523	-0.917361	-2.15616	0.854995	0.143793	0.85566	-0.419077	-0.384935	0.15145	0.958936	0.21642	0.15882
PKD1P6	1.52958	-1.19569	-0.464604	-1.44809	-1.39105	-1.29195	0.888378	0.0576853	0.673885	0.329692	-0.724653	1.03738	0.790776	0.578605	0.630066
MAST2	1.39358	-1.22162	-0.477903	-1.0981	-1.19883	-1.00089	0.942083	1.17448	1.10408	0.436608	-0.422547	-0.00043242	0.70425	-1.23632	0.901557
GOLGA6L5P	1.54612	-0.995584	-0.201161	-1.74884	-0.237821	-0.948245	0.35698	1.44681	1.49756	0.680954	-0.0361223	-0.518773	0.587292	-0.709482	-0.719676
FRG1BP	2.32023	-0.203729	-0.876743	-0.942174	0.709144	-0.926079	1.21443	1.25364	-0.472977	-0.338501	-0.930348	0.0668764	-0.415426	-0.945333	0.486995
LINC01828	0.430428	0.0205022	-0.847673	-0.911363	-0.963117	-0.895696	1.78206	1.89358	0.322925	-0.826364	1.01684	0.521132	-0.883325	-0.914438	0.254513
AC005329.1	0.226112	-0.125331	-1.065	-0.252974	-0.31613	-0.624446	2.08033	1.2771	0.486438	-1.10234	1.359	-1.43543	0.166183	0.24323	-0.91674
SACS	-0.703751	0.748278	-0.752647	-1.15903	0.764583	-1.37466	1.20627	0.750841	1.00485	1.39386	0.581806	-0.935282	-0.629054	0.440474	-1.33653
ITGAM	-1.52414	0.533326	0.984624	0.0662429	-0.046474	-1.70333	0.821542	0.255112	0.689458	0.293449	1.81372	-1.61735	0.172902	-0.421105	-0.317986
GOLGA2P7	-0.386136	-0.241066	1.67898	-0.275716	-0.837552	-1.62315	1.15099	1.11763	1.08971	-0.307845	1.14262	-1.07283	-1.08536	-0.105455	-0.244829
CHKB-CPT1B	-1.10232	-1.39637	0.613551	-1.28053	0.872056	0.14242	0.543261	0.977391	1.1191	0.695991	1.40555	-1.18747	-1.25453	0.126441	-0.274543
AC018861.1	-0.748348	-1.06992	1.05977	-0.943242	0.32152	-0.927353	-0.80365	0.693565	1.12128	0.312483	2.12405	0.269811	0.558712	-0.94636	-1.02232
CICP5	-0.162323	0.807241	-0.48268	0.846861	0.748055	0.0274326	-1.79448	-0.527531	0.890106	-0.578599	1.06498	1.40028	0.0969364	-0.345774	-1.9905
USHBP1	0.222548	0.205884	-0.0477517	0.780762	-1.21187	-1.13799	1.00404	-1.09908	0.682505	0.304795	2.06108	0.779351	-0.145138	-1.15852	-1.24061
IQSEC1	-0.644455	0.936938	0.24304	1.0554	-0.580225	-1.9111	0.557233	-0.112429	1.7841	-0.866684	1.24915	0.0838311	0.0193048	-1.09989	-0.714221
WDR17	-1.38492	0.360814	0.326705	0.770117	0.893148	-0.994238	1.19277	-0.849182	0.922402	-0.2401	0.828437	1.24021	-0.205111	-1.26595	-1.59511
TEX15	-1.31642	0.784963	0.995594	0.499461	1.12395	0.00161558	0.204637	-0.126737	1.35313	-1.20917	-0.276047	1.07769	-0.124451	-1.29647	-1.69175
AL049697.1	-1.18476	1.484	0.56029	0.85956	1.54726	-1.1787	0.663781	0.107348	-0.120695	0.167984	0.10745	-0.0264657	-0.107845	-0.770923	-2.10828
PAQR6	-1.02874	0.387688	0.422263	0.888409	0.179533	-1.1787	1.86785	-0.735848	1.07175	-1.11979	0.529444	0.361001	-1.16819	0.781566	-1.25825
AC087190.3	0.0356858	0.0650928	-0.128416	-0.450414	-0.516772	-1.19533	1.11154	-1.1478	0.864619	1.33416	-0.722282	1.12358	-1.34472	1.69691	-0.725854
AL035670.1	0.811229	-0.096556	-0.178759	-0.888882	0.706297	-1.40196	1.58474	-1.36446	1.39069	1.13514	-1.40635	0.378246	-0.186894	0.0572969	-0.539772
PIAS1	1.14851	0.918147	1.38118	-0.471715	0.652774	-2.41574	-0.05958	-0.177787	0.882277	-0.263944	-0.28113	0.88063	-0.788182	-0.479987	-0.925454
UPK3BL1	0.681351	1.20974	1.2101	-0.817648	1.03609	-1.50111	-0.357446	-0.728539	1.39333	-0.0264227	0.818884	-0.111959	-0.861432	-0.382791	-1.56215
ZNF766	0.794843	1.89126	1.71836	-0.749559	-0.453979	-1.89464	0.686373	-1.09406	0.241232	0.396504	-0.339883	-0.124212	-0.354194	-0.154904	-0.563135
WASH8P	1.24968	0.226805	2.36331	0.0309084	-1.19642	-1.13495	0.580868	-0.383496	0.706551	-1.07175	0.596315	-0.0588294	-1.12368	-0.489427	-0.29589
AC131159.1	-0.714998	0.946711	1.98202	-1.07564	1.3578	0.384598	0.773371	-0.969122	-0.431079	-1.44627	0.139398	0.106495	-1.00881	-0.592885	0.548415
TRIM32	-0.386715	1.14622	1.07169	-0.538361	1.09343	-1.33248	-0.116547	0.967896	0.768717	-1.2955	-0.342088	-1.28731	0.971973	-1.34248	0.621565
WASH9P	-0.388654	0.943896	1.15992	-1.5161	-0.921525	0.495066	0.380729	0.0463505	1.12866	-1.45762	0.964815	-1.44705	1.20852	-0.225931	-0.371077
AP000295.1	-0.860123	0.868734	1.52457	0.0495221	-1.02864	-0.331151	-0.315651	-0.957535	-0.034359	-0.934164	1.4326	-0.923553	1.46258	-0.995009	1.04217
LINC00632	-1.49284	-1.40157	0.0706389	0.679742	-1.71341	-1.06541	0.713989	-0.462649	0.494802	-0.130127	0.857546	1.1899	0.484152	0.486257	1.28898
AL390774.2	-0.532359	-2.0572	-0.571625	0.380692	-0.53471	-1.885	0.667238	0.452156	0.399647	-0.387456	0.95549	0.372627	1.34804	1.12966	0.262798
AC055807.1	-1.32291	-1.62257	-1.44433	0.550957	-0.59782	-1.48972	0.996521	0.264336	1.02189	0.300132	1.01279	0.68213	0.465763	0.743256	0.439564
ADAMTS20	-1.59717	-1.85535	-0.197253	-0.361131	0.10211	-1.74089	0.895922	0.910165	0.160333	1.0069	0.968067	0.927829	0.140664	0.0927606	0.547039
ZSWIM4	-1.48389	-0.494065	-1.58308	-0.134812	0.489774	-1.62015	1.42621	0.293424	0.0747781	0.0122485	1.11595	1.49116	0.704025	-0.0194693	-0.272098
AC026362.1	-1.14809	-1.3303	-1.22192	0.87102	-0.171153	-1.24952	0.736222	0.809853	0.0733148	1.23045	0.279647	1.48611	0.643917	-1.26029	0.250738
FAM53B	-0.381649	0.0520899	-0.967208	-0.150806	0.194446	-1.51325	0.132656	0.774312	1.16904	0.247164	-0.447346	1.4269	1.83354	-1.42426	-0.94563
ZMAT2	-0.246058	-0.930984	-0.998545	-0.0310433	-0.335769	-1.9717	-0.539937	1.4732	0.773739	1.45616	-0.0679482	1.00712	1.08313	0.152125	-0.823496
H2BC12	0.972424	-1.20027	-1.18048	0.445622	0.191098	-2.00149	0.434854	0.182655	0.0464487	1.0993	0.103803	1.66548	0.689198	-0.379951	-1.06869
PPP1R9A	0.27625	-0.289111	-1.47899	1.04111	0.0175601	-2.30642	0.529906	-0.164809	-1.05768	0.0237459	1.23225	0.614583	0.935973	0.966178	-0.340534
AL731577.2	-0.435998	-0.727451	-1.1529	0.636666	0.346148	-0.29395	1.11152	0.494275	-0.748092	-1.43047	1.26585	-0.378829	1.02775	1.6279	-1.34242
PTPRJ	-0.284517	-1.4301	-0.977691	-0.234992	-0.217424	-1.15868	0.531775	0.526838	0.247397	-0.566363	0.943875	0.708001	0.74892	2.29923	-1.13627
ANKRD7	-1.2635	0.388073	-0.353553	-1.55101	-0.490667	-1.44151	0.304206	0.108752	-0.21014	0.751029	1.11159	0.743449	-0.156424	2.20396	-0.14426
BCAP29	-0.855697	0.831673	-0.970152	-1.17193	-0.288067	-1.0263	1.34167	-0.336637	-0.302057	1.09416	-0.409525	0.552538	1.08362	1.67262	-1.21592
EVI5	-0.286603	0.991473	-0.810571	-0.685417	-0.275756	-1.60996	1.42276	-0.690603	-1.12432	0.30508	1.24077	0.114188	0.883045	1.4485	-0.922595
SYF2	-0.527705	1.15699	-1.5302	-1.37199	0.464625	-0.453812	0.6965	-0.987025	-1.23376	-0.696958	1.17495	0.71573	0.727666	1.16548	0.699519
FYCO1	-0.646248	0.91597	-2.20755	-0.954751	-0.853313	-0.0630615	-1.08618	-0.218938	1.10323	-0.221934	0.916432	1.14601	0.653185	0.729971	0.787173
CASQ2	-0.976438	0.368098	-1.11648	-1.18589	0.0326331	-1.16882	-1.03587	0.726576	-1.18273	1.29689	0.38169	0.561532	1.38148	0.988055	0.929271
FAM3C	-0.361607	-1.24433	-1.55392	-0.748165	0.215748	-0.916647	-0.60289	1.0435	-0.75415	-0.109032	1.11054	-0.0231068	1.2447	1.3623	1.33705
PKIA	-0.980722	-1.12803	-1.04041	1.01995	1.0438	-1.06272	-0.768999	0.984862	0.917925	-0.559514	1.03213	-1.02338	1.0344	-0.56643	1.09714
AC073508.2	-1.0024	-1.2422	0.382605	-1.14773	0.543346	-1.13589	1.1888	0.225375	0.274614	0.75637	1.22162	-1.07184	1.09424	-1.15006	1.06313
AC093788.1	0.195642	-0.31589	-0.546761	-0.569814	0.370504	-1.11214	0.935337	0.677262	-0.928517	-0.390673	1.48452	-0.733741	2.31406	-1.17308	-0.206703
CCDC149	0.966598	-1.03683	-0.842044	-0.907824	0.728007	-0.891643	-0.765662	-0.180614	0.0395483	-0.820036	0.905711	1.05499	2.20687	-0.911	0.453928
SLC45A4	0.409642	-1.42695	-0.775635	-0.223925	-0.384722	-1.33682	-0.396072	-1.31406	1.2558	-0.393128	1.25655	1.14571	1.25009	1.06001	-0.126505
AP002990.1	1.01503	-1.57493	0.496162	-1.53149	0.806235	-1.52604	0.631305	-1.51369	0.776861	0.878452	0.809244	-0.0044943	0.137201	0.303706	0.296456
SDCBP	0.814341	-1.62666	-0.0773304	-1.75317	0.626722	-1.4008	0.0499532	-0.574301	0.422047	0.587151	1.15834	-0.843102	0.935628	0.66761	1.01358
GATA3	0.535159	-1.42291	0.134621	-0.889466	0.346127	-1.31896	-1.22876	-0.226891	1.32896	0.424166	1.41866	-0.475242	1.60389	-0.695897	0.46653
LMF2	1.38745	-0.579302	0.35699	-2.10568	-0.248176	-1.5457	-0.950333	0.408345	0.408239	0.34042	0.809766	-0.709527	1.19961	0.507312	0.720583
LEPROT	-0.774686	0.699999	0.444776	-1.14081	-1.21276	-1.96317	-0.530409	0.882778	0.844302	-0.416304	-0.173067	-0.130559	0.935588	1.31839	1.21594
CLTRN	-1.57438	0.433339	0.962824	-0.0760351	0.634896	-1.717	-0.149953	0.672565	0.853435	-0.0764156	-0.923493	-1.64857	0.885788	0.883306	0.839688
SDK1	-1.72553	0.812602	0.7994	-1.37179	-0.0340297	-1.73169	-0.111372	0.232577	0.937302	0.932941	-0.624873	-0.64224	0.983171	0.591162	0.952373
ZEB1	-1.83387	0.259157	0.936674	0.27504	-1.10516	-2.07393	0.0836292	-0.60494	0.363898	1.31914	0.409529	-0.175085	0.909239	0.789962	0.446714
CAV3	-0.923332	-0.952476	0.551115	-0.485226	-0.687676	-2.34275	0.690785	-0.406892	-0.152134	1.42237	0.909932	-0.00253685	1.08923	0.964757	0.324844
RICTOR	-0.197419	-1.24321	0.621637	-0.00203596	-1.26262	-2.2743	1.12052	0.924185	-0.264505	1.15925	0.671324	-0.608127	0.529625	0.798189	0.0275001
WARS2-IT1	0.0263015	-0.477411	0.0117237	-0.895535	-0.806781	-2.742	0.756432	0.676153	0.512288	1.33254	-0.323952	0.188381	1.13662	0.0609338	0.544314
NAP1L4	0.150802	-0.564277	0.743503	0.147514	-2.13613	-2.08719	0.26043	0.426777	-0.522877	1.05029	-0.445898	0.778537	1.01683	0.616492	0.565201
TAS2R64P	0.426927	-1.25674	0.203729	-1.23864	-1.63776	-1.45568	1.25603	0.202023	-0.682136	1.11306	0.670426	0.944098	1.05729	0.175085	0.222295
PMP2	0.488423	-0.418864	-0.241331	-2.15453	-0.655456	-2.13651	0.259276	0.860429	0.102108	0.790835	1.03383	0.660948	0.609399	0.754193	0.0472514
AC020661.3	0.715512	0.14113	0.19501	-1.78692	-1.84026	-1.77077	0.106327	0.0844247	0.0560572	1.04382	0.916728	0.767614	1.02865	0.340515	0.00216676
CENPI	1.07068	0.694207	0.138959	-1.19264	-1.7368	-1.8436	-0.091404	-0.483308	0.209053	1.18852	0.990749	1.21861	0.250588	-0.524231	0.110618
AC011476.3	1.18737	0.736256	0.795727	-2.08256	-0.629259	-2.06697	-0.00735113	-0.555733	0.156657	1.06072	0.0678859	0.592375	-0.242005	0.335457	0.651417
CLIP1	-0.471148	-0.00334578	0.280859	-1.55919	-0.870362	-1.57998	-0.196908	-0.656715	-0.62777	0.540528	0.13215	1.39858	1.78245	0.790426	1.04042
INSC	-0.290422	-0.274466	-1.0499	-1.93318	0.702557	-1.92022	1.17994	-0.452807	0.493757	0.958151	-0.205859	0.886825	0.743591	0.625265	0.536776
AC092821.1	-0.18811	-0.589482	-0.117612	-1.47526	0.278982	-1.49146	0.225373	-0.332882	1.35316	0.840338	0.610874	1.37527	-0.381905	-1.46956	1.36227
TMEM255B	-1.14469	0.078487	-0.0111657	-0.207324	-0.386008	-1.33365	0.281087	-1.29565	1.4198	0.157628	0.193614	1.01699	1.8711	-1.35372	0.713509
NBPF15	-1.25871	0.519955	-0.0152414	-0.848491	0.493401	-1.27118	0.306719	-0.743783	-1.2309	0.604138	0.751723	1.52617	0.95802	-1.16174	1.36992
TPM3P9	-0.564879	0.387281	0.328216	-1.14705	-0.285247	-1.13205	0.0890783	0.410491	-1.61717	1.51115	1.01705	-0.467227	1.43324	-1.06813	1.10524
RPS26P19	0.103767	1.15082	0.196724	-1.2653	1.30038	-1.28034	-0.900052	-0.974196	-0.516859	1.60306	0.601051	-0.691583	0.960918	-0.948656	0.660266
ZMYM1	-0.0702621	1.34879	-0.609526	-0.907716	1.58977	-1.78951	0.282002	-1.13212	-0.532205	0.507819	-0.760803	0.378804	0.335472	-0.211696	1.57119
MIR614	0.515828	0.550401	-1.28912	-1.47441	1.26952	-0.680479	-0.354244	-1.33489	0.00951845	0.977866	-0.0504411	-0.75796	-0.214652	1.31503	1.51802
CTBP2	-0.0616865	0.211841	-1.30604	-1.65006	0.862339	-1.33552	0.254432	-0.6093	0.735129	0.865753	0.890671	-1.47482	0.764194	0.940125	0.91295
KCTD19	1.32752	0.963422	-1.3251	-1.37692	-0.181109	-1.36417	-0.474964	0.574703	1.06186	-0.598353	0.460457	-1.29526	0.399234	0.940369	0.88831
AC024560.5	1.39941	1.13341	0.131143	-1.95795	1.15738	-0.24601	-0.624859	-0.11657	-0.114467	-0.581891	0.206663	-1.86993	-0.0396922	0.604735	0.918633
CHST15	0.652674	1.28808	0.546958	-1.57223	0.602696	0.45974	-0.696765	-1.09969	1.00894	-0.686945	-0.423813	-0.989275	-1.1932	0.507555	1.59528
SH3BP5-AS1	0.463245	0.199793	0.543712	-1.06605	-0.258383	-1.05147	-0.938002	-1.01845	2.22589	0.741246	-0.0852671	-0.351274	-1.03997	0.0522484	1.58273
AC112128.1	0.971139	0.495926	-1.29215	-1.32942	0.19982	-1.32025	-1.24887	0.333195	1.0088	1.07028	-1.32268	0.0851029	0.472693	0.847338	1.02906
DNAL1	0.471506	1.40835	-1.07284	-1.11419	0.397157	-1.10402	-1.02481	0.403836	0.897703	0.73409	-0.620281	1.31412	-1.09599	-0.815197	1.22057
SEMA6D	0.336963	0.851468	0.0833671	0.365349	-0.394358	-2.26352	-0.906267	-1.43897	-0.47278	1.1976	1.1524	0.350832	0.316612	-0.396705	1.21801
TASP1	1.24605	0.656764	0.44163	0.208366	-0.801015	-1.35497	-1.65561	-0.3077	0.298312	-0.430791	1.07253	0.824734	0.748479	-1.76776	0.820984
GTF2IP12	0.332204	-0.516876	0.867281	-0.238446	0.351531	-1.54315	-2.28154	-0.541398	-0.14154	0.461226	0.463607	1.74631	0.289751	-0.31249	1.06353
R3HCC1L	1.11405	-1.371	1.04869	0.188505	0.299109	-1.81392	-1.73601	0.384073	-0.877207	0.776331	0.631409	0.507619	0.912144	0.380626	-0.444416
DCTN6	1.03952	-0.106223	0.977403	0.912087	0.277481	-2.72903	-1.15524	0.134134	-0.611592	0.688815	0.814006	0.661628	-0.367122	-0.358777	-0.177083
HERC2P2	-0.268122	-0.313558	-0.171886	0.878828	1.03059	-2.63365	-0.932915	-0.715855	-0.110873	0.533694	0.838553	0.126114	-0.113974	1.59764	0.25542
EPHX1	-0.681752	-0.537566	-0.470105	1.28045	1.00717	-2.21739	-0.691462	-0.46087	1.32351	0.570297	1.00676	-0.22418	-0.910046	0.121934	0.883246
RPL36A-HNRNPH2	-1.05085	-1.18953	-1.10704	0.107201	1.01949	-1.12804	-1.0747	-1.11252	0.580803	1.34637	1.17946	1.22507	0.32924	0.382764	0.492277
UBA6	-0.919403	-0.846973	0.52595	-0.37827	-0.205342	-0.551692	-1.23243	-1.47167	-0.743865	1.8444	1.04752	1.34501	0.0936388	0.773152	0.719972
PIK3C2A	-0.979934	-0.840244	0.263534	-1.30884	0.468563	-0.128647	0.397907	-0.776036	-0.830797	2.75058	0.785504	-0.43156	-0.184451	0.66187	0.152553
BHLHB9	0.663586	0.180324	1.32174	-2.52859	0.530607	-0.4634	0.673286	-0.930128	-0.54908	1.2319	1.02313	-0.108247	-0.797359	-0.241357	-0.00641503
AC108479.1	-0.960745	-0.434832	1.05196	-1.12805	0.700153	-1.11441	0.389846	-1.0835	-1.12553	0.830553	0.93213	0.978845	-1.10364	1.42879	0.638426
IMMT	-0.592524	0.95335	0.93584	-0.803727	0.520384	-1.23451	-0.898712	-0.834068	-1.76456	1.18109	0.875453	0.86822	-0.776435	0.61834	0.951857
C21orf91	-0.570406	0.893563	1.50242	-0.752003	0.586595	-1.49417	-0.907161	-0.46969	-0.176458	-0.409516	0.373962	-0.452182	-1.14798	1.54929	1.47374
PITPNB	1.38499	-0.255822	0.0329269	-1.09908	-0.496065	-1.39115	-0.988759	-0.796406	0.907377	-0.148388	1.06644	0.857358	-1.31683	1.27314	0.970272
AL162742.2	1.70393	-0.160652	-0.117129	-0.744542	-0.985813	-0.0680642	-0.475629	-0.625541	-0.64047	0.551825	0.427044	0.236368	-1.96016	1.54582	1.31302
SUZ12	1.91806	-1.65777	0.844237	0.1778	0.136948	0.0829786	-1.3295	-0.7472	-0.7048	0.781045	0.494341	-0.770169	-0.838551	1.32073	0.291843
GET1-SH3BGR	0.972137	-0.598253	-0.627179	0.99195	-0.00354533	-1.21186	-1.1237	0.64812	-0.920965	1.1764	0.821953	-1.15065	-1.20292	1.17127	1.05725
AC007566.1	-0.911266	0.677984	-0.567251	1.96362	-0.639998	-1.08041	-0.248295	1.02256	0.407259	1.7381	0.473292	-0.999255	-1.06856	-0.417698	-0.35007
PURPL	-0.805678	0.826236	-1.41234	2.51454	0.169118	-0.801501	-0.921595	-0.536452	0.777174	-0.353356	1.00375	-0.290989	-0.532088	0.613099	-0.249912
CCAR1	0.94089	0.973362	-0.850559	0.979292	-1.05993	-1.61694	-0.784809	-0.592585	0.964298	1.22899	0.989684	-0.0972347	-0.94867	0.786424	-0.912217
ZNF8	0.951993	0.918675	-0.35014	0.178537	-1.75666	-0.856936	0.717224	-1.39217	1.13658	1.23748	0.223142	-1.22852	-0.569134	1.02915	-0.23923
TIMM10B	0.422984	0.991997	-1.32923	0.486725	-1.39499	-1.35658	1.03586	0.00611836	-1.36386	1.2511	0.288996	0.211792	-0.894822	1.18821	0.455694
MROH7-TTC4	-1.04105	0.0851237	-1.12951	0.68991	-1.209	-1.16258	0.810018	1.1365	0.625899	0.921139	0.294407	-1.10426	-1.15406	1.20508	1.03238
MYO10	-0.433488	-0.802859	-0.706652	-0.262937	-1.76652	-0.979732	1.4711	1.50721	0.186256	1.0627	0.37068	-0.0181535	-1.07911	0.195146	1.25636
FP236383.1	-0.902998	0.307661	0.153589	-1.21376	-1.71948	-0.490534	-0.84578	0.99549	1.1123	0.757129	0.590568	0.808095	-1.42335	1.16021	0.710859
ZNF624	0.266041	-1.65716	-0.91246	-0.478786	-0.920699	1.15101	-0.587936	1.17301	1.00831	-0.140217	1.20113	-0.493529	-1.36164	1.11522	0.637705
