# Supplementary material for: Analyzing the Impact of the Highest Expressed Epstein–Barr Virus-Encoded microRNAs on the Host Cell Transcriptome
Source: Int J Mol Sci. 2024 Jul 17;25(14):7838. doi: 10.3390/ijms25147838 (PMC11276978; doi:10.3390/ijms25147838)
Supplement: Supplementary file 1 [file ijms-25-07838-s001.zip › 2024-07-08 Supplemental Table 3.xlsx]

## Sheet: Upregulated
Genes upregulated in Lymphoma and ebv-miR overexpressing cells
Gene	Expressionratio	ExpressionSample	ExpressionControl	FDR	RawValuesSample_1	RawValuesSample_2	RawValuesSample_3	RawValuesSample_4	RawValuesCTL_ 1	RawValuesCTL_ 2	RawValuesCTL_ 3	RawValuesCTL_ 4	RawValuesCTL_ 5	RawValuesCTL_ 6	RawValuesCTL_ 7	RawValuesCTL_ 8	RawValuesCTL_ 9	RawValuesCTL_10	RawValuesCTL_11	RawValuesCTL_12
ACACA	2.40868	185.078	76.838	0.0289183	155.519	76.6937	226.263	281.837	23.425	37.7125	45.4438	139.906	139.6	74.4125	124.675	145.269	132.2	14.675	29.725	15.0125
ARF6	2.01866	4344.07	2151.96	0.000276522	4597.51	4290.62	3829.51	4658.66	2358.2	3152.39	1801.47	2966.23	2586.41	1882.01	2257.51	2111.34	1936.05	1356.14	1761.58	1654.17
BCL9L	2.68471	711.081	264.863	0.0016075	716.159	878.825	620.953	628.388	120.969	109.337	170.225	305.203	314.519	370.141	290.534	429.181	435.297	246.581	72.5187	313.853
BRAT1	3.16853	938.637	296.237	0.000970234	1004.67	1019.88	925.256	804.75	324.281	335.012	362.225	227.556	323.875	262.35	403.762	360.356	327.188	306.888	283.9	37.4531
CAPG	5.10538	6760.54	1324.2	0.00144166	5300.75	5587.94	7734.23	8419.23	180.262	195.756	200.062	2347.78	3560.18	3247.57	1873.27	1555.46	1501.12	436.325	323.459	469.138
CDC42	3.09033	3325.52	1076.11	5.15206e-05	2942.29	3595.57	3635.51	3128.73	848.825	753.181	1394.21	1034.88	1555.71	1330.32	850.656	1263.04	949.756	1348.44	716.584	867.669
CDC42EP2	2.78924	129.084	46.2792	0.0223158	208.588	53.4312	93.0906	161.225	44.2687	29.8562	66.5187	13.9125	37.2313	48.4813	138.825	17.3375	62.2469	46.575	20.0562	30.0406
CELF1	2.80109	257.392	91.8901	0.00153313	319.472	250.919	216.647	242.531	88.1688	136.847	127.544	17.3187	96.525	68.9125	61.9031	111.838	120.069	152.05	47.6875	73.8187
CTBP1	4.66467	7730.33	1657.21	4.6285e-05	7941.06	7278.54	8338.33	7363.41	1844.14	2412.41	1452.35	1915.62	1649.47	1542.32	1851.08	2738.71	1222.8	1765.84	642.634	849.134
DENND2C	2.03827	167.467	82.1615	0.0211938	182.594	110.381	203.3	173.594	6.0125	148.213	13.5781	145.044	135.769	82.4937	24.8688	86.8594	113.25	34.9375	131.362	63.55
DHX34	5.1427	90.3656	17.5716	0.0197535	107.45	31.9938	188.681	33.3375	43.6469	18.5188	13.7687	10.9063	16.8562	25.2625	30.5438	9.55	10.475	8.24375	12.4	10.6875
DNMBP	3.19139	1820.06	570.302	0.000182294	1913.71	1764.42	1858.13	1743.97	850.512	929.469	669.903	165.762	403.969	441.262	525.538	658.094	446.3	567.634	691.978	493.206
EIF2AK2	2.79328	3682.77	1318.44	0.00017208	3191	3294.33	3776.59	4469.18	893.5	937.725	781.656	1385.69	1379.22	1323	1912.81	1489.59	1589.58	1758.76	1179.57	1190.21
EIF4G3	2.22922	285.14	127.91	0.0193202	252.394	410.306	306.875	170.984	334.188	176.963	160	127.016	94.5375	167.647	218.613	159.497	22.9125	21.6	15.1875	36.7625
ELOVL5	2.19755	399.083	181.603	0.00180027	478.294	445.631	357.95	314.456	211.691	123.031	129.906	299.425	114.978	161.15	331.741	145.938	182.919	196.4	97.4688	184.594
EXOSC6	2.8705	315.982	110.079	0.0087553	437.95	287.112	342.119	196.747	242.144	325.281	102.344	14.925	206.084	15.3938	111.147	10.275	38.6156	79.8688	81.9156	92.9563
FBXL8	2.2698	129.085	56.8708	0.0476197	169.1	218.116	44.525	84.6	46.8875	9.19375	5.50625	7.0125	100.225	65.6688	91.1688	8.325	28.8688	149.525	105.091	64.9781
GEMIN4	2.25176	927.259	411.793	0.00574927	1118.52	954.188	710.509	925.822	331.075	560.638	431.869	393.378	374.997	368.088	497.109	553.038	483.281	463.925	429.266	54.8594
GIGYF1	2.36939	644.497	272.01	0.000823533	542.241	717.638	593.672	724.438	272.8	272.9	182.069	371.262	342.481	308.634	266.875	268.506	413.363	169.694	296.531	99
GPX1	5.68555	16837.3	2961.42	4.61299e-05	16043.6	15503.1	17636.1	18166.4	1182.59	1181.09	1803.86	2715.76	3473.34	4526.03	3097.42	4836.08	4608.78	2594.06	3102.29	2415.72
HMGN5	2.85951	304.374	106.443	0.00603511	311.969	272.106	314.603	318.819	28.5094	102.731	103.95	189.262	57.625	4.55625	131.881	120.247	217.238	184.425	74.6312	62.2562
HYAL3	2.06758	114.964	55.6031	0.0265933	165.672	84.2125	66.1406	143.831	23.3687	9.425	80.7812	52.425	8.95	9.0375	73.6875	34.9156	126.475	99.1375	132.303	16.7312
HYOU1	2.79232	3743.74	1340.72	0.00159488	3843.75	3582.64	3668.19	3880.37	860.413	1185.14	576.888	433.925	621.981	646.725	1226.52	481.769	513.906	4036.75	2902.09	2602.59
IFI44	7.52092	608.773	80.944	0.000802502	519.637	569.325	629.244	716.887	10.8	5.475	50.4906	136.162	135.606	120.769	165.638	134.506	95.3938	18.2	9.55	88.7375
IQSEC1	3.2047	3208.85	1001.3	0.000557791	3461.17	3542.71	3196.23	2635.29	478.478	404.775	314.922	712.112	913.7	1388.42	1378.86	1526.39	1720.87	1034.17	1185.14	957.719
ITGAM	4.4199	2205.49	498.99	0.00343245	1618.39	1432.84	2890.41	2880.3	102.5	50.3844	29.775	1714.29	1504.57	1173.41	262.5	277.494	419.125	172.209	52.425	229.206
JAG2	5.14118	707.079	137.532	0.00102476	725.866	993.475	590.188	518.787	133.722	122.222	142.019	9.95	218.15	157.856	100.213	160.916	148.025	150.15	153.444	153.722
JRK	2.14939	144.993	67.4578	0.015495	155.272	191.431	116.262	117.006	167.4	43.9125	69.2812	67.3281	37.3438	136.594	65.4594	7.14375	128.681	27.5437	52.05	6.75625
MAVS	2.87466	410.006	142.628	0.00197047	398.272	384.106	436.194	421.453	79.55	18.1375	275.425	189	184.434	137.669	157.263	194.397	194.759	136.756	50.7938	93.35
MYO1F	3.7572	2123.73	565.243	0.0051207	2130.91	2006.21	2074.91	2282.91	78.3187	184.844	90.6781	937.263	1343.67	1351.21	995.044	769.519	774.894	9.9625	115.084	132.431
NRAS	2.98671	1843.51	617.237	0.00025946	1982.23	1549.33	2085.83	1756.65	956.537	1074.99	850.275	442.925	682.591	596.319	508.387	290.25	414.075	515.513	380.866	694.119
NUDT15	2.09256	788.605	376.862	0.00536958	929.075	878.563	710.844	635.938	346.591	573.728	566.494	183.169	358.403	250.9	92.6125	236.053	381.662	494.919	278.544	759.269
NUP188	2.31433	1522.22	657.739	0.00313083	1438.76	1916.34	1312.86	1420.93	646.088	876.812	881.538	500.488	652.819	641.612	616.225	924.337	907.388	118.934	533.312	593.316
PAQR6	2.30288	341.736	148.395	0.0119753	432.091	348.25	281.772	304.831	333.941	40.0281	195.591	174.1	117.606	18.7937	22.9469	14.0219	29.025	314.666	204.781	315.244
PCGF2	5.18495	633.27	122.136	0.000334857	778.275	650.362	504.931	599.512	173.428	206.481	185.05	153.15	92.2687	117.956	95.4563	21.9313	102.966	118.206	164.716	34.025
PLCH1	2.19205	101.052	46.0992	0.00507089	102.288	99.6781	103.156	99.0844	140.975	30.975	56.3125	39.4531	10.825	19.7937	45.5156	14.5188	11.85	58.575	39.2625	85.1344
PRRT3	3.82838	526.166	137.438	0.000635911	464.369	462.825	555.247	622.225	94.1312	132.175	153.075	272.228	171.013	230.506	26.0562	156.672	188.616	48.0125	108.888	67.8875
SF3B4	2.67576	2413.98	902.167	0.00031006	2305.92	2210.36	2629.06	2510.61	1421.65	1814.62	1077.29	736.675	844.738	1018.34	603.206	913.188	795.544	685.278	490.438	425.037
SH2D5	4.01307	100.933	25.151	0.000453144	80.1969	104.241	111.828	107.466	12.0938	9.19375	16.8375	52.1375	35.2719	31.8906	23.6313	10.4312	38.5063	15.2594	8.75625	47.8031
SH3PXD2A	4.8072	1048.87	218.188	0.000397993	1248.52	1029.56	1026.63	890.769	147.031	79.3531	269.041	28.6125	205.537	314.088	383.053	219.706	302.919	179.422	281.969	207.519
SKI	4.25921	3074.59	721.87	0.00190179	3239.89	3357.28	2893.58	2807.62	278.016	116.878	213.031	1312.15	1167.09	1530.79	1240.65	945.984	1306.18	168.369	329.084	54.2063
SMC2	3.1234	1223.62	391.761	0.000776651	1282.67	1513.93	1137.3	960.597	586.097	701.862	874.303	352.594	349.669	215	153.919	352.419	387.744	313.237	173.347	240.938
SMU1	2.48512	944.103	379.903	0.00193226	1049.44	787.106	895.887	1043.98	567.159	382.228	401	468.737	307.325	409.931	500.725	293.278	416.422	267.006	477.281	67.7375
SRCAP	4.96012	143.134	28.857	0.00577554	174.406	47.6063	185.562	164.963	37.5	79.6187	27.525	23.3187	14.25	26.625	15.7438	24.7875	46.0531	25.8563	13.8375	11.1688
ST6GALNAC6	6.75411	1094.34	162.026	0.000151091	1066.34	1004.59	1225.79	1080.65	99.1281	25.75	177.494	274.781	272.881	237.394	51.45	133.188	224.9	118.934	222.638	105.775
TBC1D13	2.50642	1128.58	450.275	0.00114053	994.484	988.862	1129.72	1401.24	464.569	537.666	370.881	370.278	460.969	570.159	585.763	599.188	488.991	308.362	527.781	118.694
TEAD1	4.35129	481.719	110.707	0.00193917	413.794	455.112	582.244	475.725	136.669	136.2	158.694	182.312	119.925	33.1125	8.90625	57.5	12.1063	141.759	99.775	241.525
TEX15	2.13625	144.218	67.5099	0.00743064	132.081	135.125	161.647	148.019	54.7125	25.05	113.997	26.9375	122.897	40.4656	24.5875	121.069	17.8063	126.694	13.8375	122.066
TNRC6C	2.32608	457.623	196.736	0.00885656	450.875	458.556	434.125	486.938	56.5938	195.838	165.2	182.741	237.325	186.128	388.094	320.662	388.381	184.275	14.8313	40.7594
TRIM46	3.27891	409.766	124.97	0.0020944	397.525	548.65	338.163	354.725	184.35	154.169	165.706	70.85	107.975	173.5	241.231	141.156	154.037	40.3219	20.0562	46.2875
TTF2	3.66969	1436.58	391.473	7.78171e-05	1222.33	1393.74	1434.74	1695.54	611.144	590.525	673.706	341.7	324.353	375.5	323.613	264.925	283.131	333.269	329.238	246.578
TXLNA	2.26522	1358.39	599.672	0.00087174	1171.11	1378.96	1224.92	1658.55	919.75	939.462	447.075	318.447	409.194	357.275	626.15	495.487	662.769	728.4	574.413	717.638
WDR31	3.69564	121.305	32.824	0.000623036	101.413	132.887	126.069	124.853	28.7625	32.725	11.9312	84.4688	36.525	69.7687	14.1469	35.0406	22.0687	7.4	32.075	18.975
WDR5	2.45048	734.63	299.79	0.00128281	712.891	775.038	734.394	716.2	450.122	565.331	385.531	298.331	130.556	192.994	120.175	101.725	326.953	290.653	260.019	475.094
XIST	3.75652	333.332	88.7344	0.00295791	340.894	419.703	316.244	256.487	195.637	256.944	23.7437	14.3438	83.0375	15.4938	79.55	8.64688	95.65	44.0281	14.4625	233.275
ZBTB6	2.71741	308.599	113.564	0.000165506	355.859	270.734	316	291.803	77.9812	164.606	132.312	130.25	180.134	103.45	109.55	134.919	75.8687	104.838	79.3094	69.5438
ZNF711	2.52955	388.631	153.637	0.00993951	305.919	271.525	445.612	531.469	39.1875	176.394	17.3375	304.863	290.481	177.619	126.878	241.75	87.8375	67.2312	194.569	119.494

## Sheet: Downregulated
Genes downregulated in Lymphoma and ebv-miR overexpressing cells
Gene	Expressionratio	ExpressionSample	ExpressionControl	FDR	RawValuesSample_1	RawValuesSample_2	RawValuesSample_3	RawValuesSample_4	RawValuesCTL_ 1	RawValuesCTL_ 2	RawValuesCTL_ 3	RawValuesCTL_ 4	RawValuesCTL_ 5	RawValuesCTL_ 6	RawValuesCTL_ 7	RawValuesCTL_ 8	RawValuesCTL_ 9	RawValuesCTL_10	RawValuesCTL_11	RawValuesCTL_12
ADAMTS20	0.196483	12.0562	61.3604	0.0234378	7.56875	6.975	14.1937	19.4875	82.1031	20.8312	6.51875	6.5625	111.838	87.3937	15.35	167.209	112.484	37.7063	74.0594	14.2687
ANKRD7	0.0552026	4.30781	78.0365	0.000235154	4.20625	3.80625	5.90625	3.3125	107.216	145.972	93.3062	29.35	17.5	26.5437	165.931	73.9187	78.4187	69.5125	65.4625	63.3063
ARHGEF26	0.328986	47.0391	142.982	0.0160785	87.4	25.8	25.475	49.4813	119.938	135.331	49.1781	98.7188	168.106	151.406	65.0375	395.95	97.8438	117.25	188.412	128.612
ATM	0.474774	2429.19	5116.51	0.000698867	2152.86	2072.88	2706.24	2784.76	4801.1	3457.47	4156.82	7445.51	6484.91	5095.96	5881.37	5870.19	4375.25	3772.24	4943.32	5114.03
ATP2B2	0.184186	7.57734	41.1396	0.0236351	5.875	10.875	4.85312	8.70625	10.25	91.6375	15.6875	16.8437	3.275	115.325	63.2937	83.9875	17.9437	5.425	61.9375	8.06875
C18orf54	0.263012	122.059	464.08	0.00318951	97.7469	82.7563	153.744	153.987	909.006	517.587	484.75	656.175	260.025	329.197	765	443.863	470.972	87.275	229.344	415.763
C5orf24	0.452975	78.7711	173.897	0.00198554	78.7719	84.7344	74.0625	77.5156	205.397	214.1	189.35	220.844	162.088	92.6812	228.572	61.4875	115.725	146.756	272.566	177.203
CENPJ	0.377674	367.991	974.361	0.000513802	271.1	378.422	377.922	444.519	1202.58	1216.82	1267.58	806.312	750.663	778.225	780.816	1061.38	970.781	735.809	928.447	1192.92
CHEK1	0.0674955	12.2063	180.845	0.00019775	12.6719	8.50625	13.5312	14.1156	104.181	158.125	263.847	136.681	135.431	167.231	166.044	88.1062	119.631	417.413	193.206	220.247
CHIC1	0.426919	269.305	630.809	0.000781907	245.544	324.188	251.544	255.944	432.669	328.719	516.794	799.25	777.975	949.156	851.963	723.016	704.85	549.244	478.244	457.834
CLIP1	0.435167	134.25	308.502	0.00476134	135.747	100.359	154.244	146.65	105.888	191.644	254.641	434.775	316.6	380.512	202.969	195.531	268.525	498.175	410.294	442.475
CYP4V2	0.464762	136.39	293.462	0.00350651	127.803	114.5	134.95	168.306	245.244	248.975	367.281	226.006	385.759	264.55	163.906	325.141	319.688	250.481	596.066	128.447
DYNLT1	0.451394	1335.78	2959.24	0.000410418	1187	1148.01	1475.67	1532.44	2582.45	2813.21	2292.9	3226.38	3733.19	3508.51	2966.23	2219.88	2349.28	3273.86	3348.73	3196.23
EBF3	0.164021	12.7984	78.0292	0.0456073	3.275	23.7812	16.7875	7.35	5.7	80.1313	66.2312	99.7344	78.2188	46.225	311.853	3.38125	12.3438	71.575	151.425	9.53125
ELAVL2	0.119073	7.59063	63.7474	0.00571226	5.875	11.5687	6.35625	6.5625	74.0062	22.7562	72.9125	188.197	7.26875	103.725	25.7563	14.4188	7.11875	13.1312	96.3438	139.334
EYS	0.127226	5.43516	42.7206	0.0236765	1.975	2.35313	8.9625	8.45	64.7969	5.8875	3.275	73.825	53.4656	6.85625	61.9375	63.0094	108.244	55.5875	2.3375	13.425
FAM169A	0.0407569	13.4125	329.085	0.000539237	6.075	16.4563	17.2563	13.8625	266.072	344.475	339.4	204.394	162.419	23.8875	627.288	657.025	580.194	66.2531	190.625	486.994
FAM3C	0.240087	52.1781	217.33	0.000604172	58.3469	34.1938	45.7031	70.4688	242.453	189.369	166.838	203.197	152.963	146.919	159.406	221.466	310.594	130.103	307.5	377.156
FBXL4	0.315509	147.084	466.182	0.000277442	134.578	139.562	136.453	177.744	332.669	396.831	651.694	400.266	413.2	440.1	428.341	369.169	586.469	372.369	344.081	858.994
FIGN	0.181008	9.20391	50.8482	0.0043233	8.2625	9.74375	7.74687	11.0625	10.8688	45.1031	42.6125	70.2031	25.15	4.66875	26.7375	138.122	92.1	52.9562	82.7563	18.9
FRAS1	0.159795	5.19219	32.4927	0.0155407	6.075	3.80625	7.29063	3.59688	59.1375	10.5188	9.53438	115.694	12.4312	4.81875	4.86875	100.534	27.6	11.0563	28.8625	4.85625
GATA3	0.247061	14.9563	60.5367	0.0167586	20.7813	11.1063	8.45	19.4875	101.894	67.6875	112.591	33.3375	122.719	27.8688	156.75	13.7188	26.1562	32.6125	11.9312	19.175
HECA	0.137132	115.727	843.914	0.000234939	164.525	101.103	90.0563	107.225	603.772	369.859	645.25	1007.22	838.897	1308.03	930.838	1087.13	1223.42	729.809	698.913	683.825
HELZ	0.457962	99.8062	217.936	0.0203902	78.7719	113.609	63.9312	142.912	345.325	284.394	236.481	282.456	210.763	143.597	44.925	218.125	214.131	281.787	177.725	175.519
HOXB-AS3	0.123855	5.83359	47.1	0.00421577	4.8125	7.60625	4.85312	6.0625	48.9	97.2625	37.9062	11.8063	7.26875	93.6375	5.04375	50.0125	77.5438	6.2375	26.05	103.531
HSPA13	0.1597	590.864	3699.84	0.0219849	709.381	884.225	336.262	433.588	945.113	899.941	1012.31	1386.52	1245.31	1052.9	429.363	1298.81	1134.77	10363.7	12205.5	12423.9
IPP	0.163834	40.2133	245.451	0.00511657	17.8688	59.2125	21.6031	62.1688	329.994	254.712	305.656	252.869	268.256	286.762	22.3375	284.712	253.581	378.512	195.756	112.263
IRAK3	0.16879	27.1187	160.666	0.0142117	12.9	16.9062	14.425	64.2438	96.6625	48.5781	79.7687	103.469	20.2125	17.925	292.15	156.606	247.306	343.788	190.369	331.156
JRK	0.444103	208.402	469.266	0.00340813	185.606	138.891	277.156	231.956	714.962	318.834	456.747	367.488	353.106	453.494	598.612	566.644	399.581	463.472	495.281	442.969
KCTD19	0.286041	12.5766	43.9677	0.0442659	10.8563	15.1875	15.2937	8.96875	106.297	87.2344	9.2	71.7156	9.20625	40.9219	11.3937	9.25625	130.419	18.4375	24.3	9.23125
KLHL8	0.326965	85.6266	261.883	0.00643272	78.3187	44.8687	109.131	110.187	173.878	127.6	156.156	445.953	245.45	204.3	350.275	571.25	294.491	193.325	243.869	136.05
LEPROT	0.405736	196.105	483.33	0.00569326	194.094	147.681	229.169	213.475	207.594	156.959	297.487	555.225	405.012	522.831	436.559	462.941	350.444	1027.9	762.631	614.384
LPIN1	0.173115	457.079	2640.32	0.000231895	368.656	446.244	397.275	616.141	3344.49	1616.23	1832.22	3535.27	2427.45	3590.22	3064.31	2693.27	1583.02	2873.24	3334.97	1789.08
MAP9	0.216006	28.8766	133.684	0.0174288	4.20625	9.5	13.5312	88.2688	76.8594	86.3312	190.019	100.05	138.475	116.878	68.3187	155.294	165.288	227.938	182.156	96.6062
MAST2	0.201229	16.1578	80.2956	0.00671574	9.20625	32.3375	8.2	14.8875	91.05	163.25	100.638	75.7125	107.188	51.4563	38.925	156.888	97.0781	27.15	20.8125	33.4
MDFIC	0.0205272	156.97	7646.92	0.000175401	190.019	120.844	155.794	161.225	10881.8	10300.9	8123.23	7636.49	7614.13	7074.64	3784.53	3104.31	4062.33	9182.58	9788.67	10209.5
MON1B	0.499733	952.502	1906.02	0.000674519	952.903	969.119	823.725	1064.26	1244.81	1449.8	2308.6	2306.51	1999.16	2114.68	1674.02	2282.53	2740.68	1780.42	1730.73	1240.33
MTF1	0.363878	296.395	814.546	0.00243156	253.628	306.684	381.1	244.169	875.744	721.462	852.378	1126.76	1327.21	1059.21	625.606	995.431	1065.52	412.188	439.953	273.084
MTX3	0.46241	105.242	227.595	0.00318669	95.1312	86.925	112.316	126.597	307.825	267.681	287.056	356.122	242.556	273.606	130.856	100.534	149.784	269.469	169.806	175.844
MYNN	0.182993	88.7711	485.107	0.000198885	99.7313	68.5625	87.4625	99.3281	470.094	450.675	459.569	274.15	339.231	455.559	500.069	426.45	461.425	644.781	790.144	549.138
MYO10	0.197658	6.04375	30.5768	0.0218002	8.0375	5.225	4.59375	6.31875	12.425	31.2375	135.825	3.83125	8.95	17.6156	4.21875	54.4938	32.1125	13.675	48.375	4.1625
N4BP2	0.331237	333.811	1007.77	0.00282064	320.959	267.025	338.466	408.794	691.666	872.369	607.206	294.644	1135.6	724.9	652.144	700.931	679.606	1988.47	1610.18	2135.52
NAA30	0.106784	6.48281	60.7094	0.0156412	7.56875	3.41875	7.0375	7.90625	3.1375	147.128	122.822	80.7812	10.4469	4.95312	9.1125	31.275	6.975	82.5063	169.978	59.3969
NAB1	0.234115	275.993	1178.88	0.000388698	265.587	197.659	310.269	330.456	1309.22	1165.67	1005.59	889.919	930.562	787.988	936.363	693.356	819.938	2342.05	1262.86	2003
NAP1L4	0.222594	25.0211	112.407	0.00201465	20.7813	21.2687	30.7344	27.3	50.2687	59.7563	218.644	151.759	44.8812	205.553	43.8188	175.463	220.5	33.425	59.8375	84.975
NDUFA7	0.323698	34.282	105.908	0.0418249	25.9563	45.1812	34.2094	31.7813	125.056	74.2313	132.609	18.4156	17.7625	20.975	20.975	92.4563	166.637	222.022	265.556	114.194
NRSN2	0.370554	48.9328	132.053	0.0101791	58.075	31.9938	34.8625	70.8	202.969	177.156	142.8	42.0938	93.4937	138.95	160.619	165.669	108.344	133.906	177.487	41.15
PARP11	0.128053	42.8938	334.968	0.00331234	17.6375	16.4563	65.5438	71.9375	227.938	105.831	303.875	559.578	307.4	422.019	227.762	584.962	562.913	284.712	173.256	259.369
PAWR	0.457976	332.033	725	0.00841594	219.544	279.347	390.25	438.991	1015.86	1047.76	925.256	757.788	876.669	683.825	546.741	820.025	518.856	280.444	577.222	649.556
PNPLA3	0.236302	10.4109	44.0578	0.00518696	10.3563	9.25625	12.8188	9.2125	97.25	36.4437	53.1938	19.7906	14.1063	14.75	10.95	24.2	19.975	24.7906	83.2062	130.037
PPP1R9A	0.329082	31.8836	96.8865	0.0402481	37.275	29.2812	45.1281	15.85	138.022	121.566	14.225	145.456	129.509	10.5437	87.1344	146.603	100.809	21.2687	102.678	144.822
PRKAA2	0.101022	3.35312	33.1922	0.0107461	1.75	5.41875	4.21875	2.025	37.7125	71.9938	61.4187	4.20625	11.5687	10.4312	4.28125	35.5438	9.20625	4.29375	142.081	5.56875
QRICH1	0.0617964	16.6656	269.686	0.00036085	13.6219	15.3938	21.6031	16.0437	54.7125	20.9625	315.756	363.325	282.297	208.366	322.353	309.781	419.612	332.006	300.619	306.441
RALGAPA1	0.221455	78.1469	352.879	0.00325796	34.2	67.6625	126.4	84.325	291.744	231.816	205.456	422.656	255.375	500.972	450.519	551.413	307.05	389.675	502.287	125.581
RBM39	0.284003	667.77	2351.28	0.00040174	672.056	753.25	666.594	579.181	2167.44	1504.57	1475.47	4095.82	1887.67	3397.57	1876.57	2458.65	4472.86	1595.93	2114.68	1168.15
RCAN3	0.0513553	117.186	2281.87	0.000212626	143.237	109.328	89.1	127.078	2888.96	1726.48	1762.62	3911.38	2987.72	4532.83	2657.91	2654.29	2084.13	794.45	656.731	724.9
RNF141	0.0849733	19.3469	227.682	0.00628997	4.20625	38.2188	25.475	9.4875	112.869	89.9562	273.403	366.363	370.406	363.038	232.544	472.409	261.144	18.7687	44.5312	126.75
RNF146	0.499765	954.826	1910.55	0.000317054	885.581	928.856	1060.14	944.728	1875.22	1520.79	1460.72	2552.34	1908.49	1417.25	2714.45	1963.26	1951.2	1767.18	1797.77	1997.94
RNF182	0.218195	17.9953	82.4737	0.035917	8.0375	20.9937	37.675	5.275	71.0562	141.484	6.9875	172.728	23.8937	5.6375	132.887	113.669	56.9625	99.8875	66.075	98.4156
SDCCAG8	0.42721	232.212	543.554	0.00183902	284.481	222.969	213.356	208.041	550.494	447.691	306.581	515.575	495.95	626.453	550.916	323.294	363.894	341.637	1156.77	843.4
SEC62	0.249963	88.0125	352.102	0.0038181	47.9125	77.775	77.3531	149.009	118.138	116.178	424.062	418.537	325.675	243.294	241.116	602.688	372.816	432.337	435.559	494.819
SH3BP5-AS1	0.43874	255.519	582.392	0.00121273	269.575	261.312	221.8	269.387	563.734	348.444	368.744	352.897	569.619	679.412	747.228	397.919	386.141	645.219	971.019	958.325
SKIL	0.444739	2416.76	5434.11	0.0117942	2645.12	2155.81	2568.25	2297.86	3236.51	2257.51	3413.61	6688.54	8142.04	6098.58	9871.12	9541.56	8521.96	2402.37	2267.49	2768.01
SMCO4	0.329641	370.465	1123.84	0.0214189	358.287	383.784	352.663	387.125	1663.11	1770.46	1628.64	1696.39	1482.71	2256.41	119.894	279.656	315.984	701.056	940.981	630.847
STXBP5-AS1	0.222225	8.6375	38.8682	0.0471676	4.20625	7.84375	13.5312	8.96875	81.6375	15.85	14.725	91.7437	5.75	2.3375	26.3938	75.1844	96.1656	5.7	41.7437	9.1875
SUZ12	0.130926	36.5086	278.848	0.00278572	8.9875	48.9469	48.4875	39.6125	271.775	371.431	351.141	331.775	332.356	357.988	218.184	168.841	275.15	193.444	291.4	182.697
TAB2	0.425769	836.613	1964.95	0.000327864	966.931	818.85	797.019	763.65	1543.03	1530.24	1955.28	2070.21	2721.06	2453.05	1356.14	2106.22	2603.11	2053.77	1765.6	1421.65
TBC1D16	0.151049	9.40234	62.2469	0.00132558	7.35938	11.95	10.95	7.35	148.062	32.9938	106.669	12.9	102.881	132.769	31.8188	37.0312	46.45	24.6187	18.9625	51.8062
TCEA1	0.412798	187.548	454.334	0.0114909	168.653	195.472	267.65	118.419	905.478	496.863	447.35	398.681	355.241	334.019	230.6	149.397	488.869	482.672	841.094	321.75
THRAP3	0.182596	50.2375	275.129	0.0304411	29.4937	87.65	20.1687	63.6375	303.275	646.316	373.213	279.487	286.141	383.237	63.75	292.225	594.425	17.925	26.05	35.5
TJP1	0.132299	59.4344	449.243	0.0231685	34.5375	75.075	74.8875	53.2375	189.744	296.194	54.2938	82.0344	62.5688	91.9563	91.9	151.309	58.7625	936.531	1232.82	2142.81
TMEM106B	0.0143996	24.3094	1688.2	0.000374807	57.4375	17.5125	17.2563	5.03125	1674.02	1316.59	1929.03	1417.11	1399.53	1275.52	1607.47	1168.86	1811.34	2111.34	2247.38	2300.25
TMTC3	0.303461	109.331	360.281	0.00717297	79.925	59.7938	152.306	145.3	84.75	202.641	287.056	473.419	514.666	331.512	347.556	632.081	417.188	323.934	219.956	488.609
TWF1	0.226053	41.532	183.727	0.0391696	69.6625	32.6375	4.03125	59.7969	78.475	20.7375	277.512	243.737	261.009	89.3312	89.3219	226.919	232.1	214.7	174.244	296.631
UBA6	0.331511	317.928	959.027	0.000636298	304.219	249.847	340.053	377.594	1166.27	1418.61	671.638	1247.6	772.803	592.219	1259.14	968.819	961.85	382.575	897.784	1169.01
XRCC5	0.415265	105.217	253.374	0.0123342	78.0812	134.531	94.8375	113.419	117.481	95.1031	290.575	409.519	226.231	245.138	189.7	431.553	480.281	165.119	310.066	79.7187
YIPF1	0.456636	465.802	1020.07	0.0427884	351.434	278.556	542.462	690.753	603.241	488.428	835.637	691.831	494.856	903.7	462.747	520.9	607.922	2416.51	2544.54	1670.55
YME1L1	0.266788	528.287	1980.17	0.0349238	531.953	566.369	366.581	648.244	3183.71	2371.71	2898.09	2538.85	3147.02	6241.52	1248.36	806.938	320.306	349.419	359.838	296.334
ZNF354A	0.384667	207.414	539.204	0.000311545	200.619	210.931	179.781	238.325	323.175	456.488	645.675	568.731	546.803	519.888	350.853	822.125	618.062	537.694	544.709	536.241
ZNF569	0.392502	89.8539	228.926	0.029114	121.037	43.2125	82.0156	113.15	286.984	126.706	232.744	270.356	369.025	242.156	287.062	292.647	260.397	187.962	166.066	25.0031
ZNF585B	0.265962	105.704	397.44	0.00520929	54.0187	184.353	103.706	80.7375	366.175	338.562	408.75	423.953	314.169	388.944	751.869	521.925	377.706	89.3687	323.975	463.884
ZNF703	0.257579	15.6563	60.7823	0.0341551	8.0375	22.225	7.99062	24.3719	9.66875	21.8562	120.05	9.525	64.6125	189.044	43.55	125.219	40.775	29.125	17.3	58.6625
ZYG11A	0.176436	9.87031	55.9427	0.0259897	8.9875	12.8438	10.3	7.35	17.0938	157.516	12.2812	20.4813	83.4875	45.5562	15.8	4.025	53.5406	239.856	12.4	9.275
